# Supplementary material for: Multi-pathogen serological survey of migratory caribou herds: A snapshot in time
Source: PLoS One. 2019 Jul 31;14(7):e0219838. doi: 10.1371/journal.pone.0219838 (PMC6668789; doi:10.1371/journal.pone.0219838)
Supplement: S1 File — Minimal dataset. (XLSX) [file pone.0219838.s005.xlsx]

## Sheet: Data
No	Herd	Month	Year	Sex	AGE	TAge	Med	Toxo	Pesti	PI3	Neo	Bru	Herpes	WNV	BRSV	Erysip
3	BNE	4	2011	F	NA	NA	FP	0	0	0	0	0	1	NA	NA	0
4	BNE	4	2011	F	NA	NA	FP	0	0	0	0	0	0	NA	NA	0
5	BNE	4	2011	F	NA	NA	FP	D	D	0	0	0	1	NA	NA	0
6	BNE	4	2011	F	NA	NA	FP	1	1	0	0	0	1	NA	NA	0
7	BNE	4	2011	F	NA	NA	FP	1	D	0	0	0	1	NA	NA	0
8	BNE	4	2011	F	NA	NA	FP	D	D	0	0	0	1	NA	NA	0
9	BNE	4	2011	F	NA	NA	FP	D	D	0	0	0	1	NA	NA	0
10	BNE	4	2011	F	NA	NA	FP	1	1	0	0	0	1	NA	NA	LP
11	BNE	4	2011	F	NA	NA	FP	0	D	0	0	0	1	NA	NA	0
13	BNE	4	2011	F	NA	NA	FP	1	0	0	0	0	0	NA	NA	0
14	BNE	4	2009	NA	NA	NA	FP	0	D	0	1	0	1	NA	NA	0
15	BNE	4	2011	F	NA	NA	FP	1	0	0	0	0	1	NA	NA	0
16	BNE	4	2011	M	NA	NA	FP	0	D	0	0	0	0	NA	NA	0
17	BNE	4	2011	F	NA	NA	FP	0	0	0	0	0	0	NA	NA	0
18	BNE	4	2009	NA	AD	5	FP	D	D	0	0	0	0	NA	NA	0
19	BNE	4	2011	F	NA	NA	FP	0	D	0	0	0	1	NA	NA	0
20	BNE	4	2011	F	NA	NA	FP	0	D	0	0	0	1	NA	NA	0
21	BNE	4	2011	F	NA	NA	FP	0	1	0	0	0	0	NA	NA	0
31	BNE	3	2013	F	AD	8	FP	0	1	0	0	0	0	NA	NA	0
32	BNE	1	2013	M	AD	2	FP	0	0	0	0	0	0	NA	NA	0
33	BNE	1	2013	M	AD	2	FP	0	D	0	0	0	0	NA	NA	0
36	BNE	1	2013	M	AD	3	FP	D	1	0	0	0	1	NA	NA	0
37	BNE	1	2013	M	AD	7	FP	0	1	0	0	0	0	NA	NA	0
40	BNE	1	2013	F	AD	2	FP	0	D	0	0	0	0	NA	NA	0
43	BNE	3	2013	F	CA	1	FP	0	1	0	0	0	0	NA	NA	0
44	BNE	3	2013	M	AD	2	FP	1	D	0	0	0	1	NA	NA	0
45	BNE	3	2007	M	AD	6	FP	1	0	0	0	0	1	NA	NA	0
46	BNE	3	2007	M	AD	4	FP	1	D	0	0	0	1	NA	NA	0
48	BNE	3	2007	M	AD	9	FP	0	D	0	0	0	0	NA	NA	0
49	BNE	3	2007	M	AD	6	FP	D	D	0	0	0	0	NA	NA	0
50	BNE	3	2007	M	AD	4	FP	1	D	0	0	0	0	NA	NA	0
51	BNE	3	2007	M	AD	3	FP	0	D	0	0	0	1	NA	NA	0
52	BNE	3	2007	M	AD	4	FP	0	D	0	0	0	1	NA	NA	0
53	BNE	3	2007	M	AD	5	FP	0	D	0	0	0	1	NA	NA	0
54	BNE	3	2007	M	AD	4	FP	1	D	0	0	0	1	NA	NA	0
55	BNE	3	2007	M	AD	NA	FP	0	0	0	0	0	1	NA	NA	0
56	BNW	5	2006	M	AD	3	FP	0	D	0	0	0	1	NA	NA	0
58	BNW	3	2005	F	AD	4	FP	NA	D	0	0	0	0	NA	NA	0
59	BNW	3	2005	F	AD	4	FP	NA	D	0	0	0	1	NA	NA	0
60	BNW	3	2005	M	NA	NA	FP	NA	D	0	0	0	0	NA	NA	0
61	BNW	3	2005	F	AD	8	FP	NA	1	0	0	0	1	NA	NA	0
62	BNW	3	2005	F	AD	11	FP	NA	1	0	0	0	1	NA	NA	0
64	BNW	5	2005	M	NA	NA	FP	NA	D	0	0	0	1	NA	NA	0
65	BNW	2	2005	F	AD	7	FP	NA	D	0	0	0	1	NA	NA	0
66	BNW	2	2005	F	AD	5	FP	NA	0	0	0	0	1	NA	NA	0
67	BNW	2	2005	F	AD	8	FP	NA	D	0	0	0	0	NA	NA	0
68	BNW	2	2005	F	AD	7	FP	NA	D	0	0	0	0	NA	NA	0
69	BNW	1	2005	F	AD	2	FP	NA	D	0	0	0	0	NA	NA	0
70	BNW	1	2005	M	AD	4	FP	NA	D	0	0	0	1	NA	NA	0
72	BNW	1	2005	F	AD	4	FP	NA	0	0	0	0	1	NA	NA	0
73	BNE	3	2005	F	AD	2	FP	NA	1	0	0	0	0	NA	NA	0
74	BNE	3	2005	F	AD	10	FP	NA	D	0	0	0	1	NA	NA	0
75	BNE	3	2005	F	AD	6	FP	NA	0	0	0	0	1	NA	NA	0
76	BNE	3	2005	F	AD	7	FP	NA	D	0	0	0	1	NA	NA	0
77	BNE	3	2005	F	AD	6	FP	NA	1	0	0	0	0	NA	NA	0
78	BNE	3	2005	F	AD	3	FP	NA	0	0	0	1	1	NA	NA	0
79	BNE	3	2005	F	AD	8	FP	NA	D	0	0	0	1	NA	NA	0
80	BNE	4	2005	F	AD	7	FP	NA	D	0	0	0	1	NA	NA	0
81	BNE	4	2005	F	AD	10	FP	NA	D	0	1	0	1	NA	NA	0
83	BNE	4	2005	F	AD	9	FP	NA	0	0	0	0	0	NA	NA	0
84	BNE	2	2005	F	AD	6	FP	NA	0	0	0	0	0	NA	NA	0
85	BNE	3	2005	F	AD	6	FP	NA	0	0	0	0	0	NA	NA	0
86	BNE	3	2005	F	AD	6	FP	NA	0	0	0	0	0	NA	NA	0
87	BNE	3	2005	F	AD	8	FP	NA	0	0	0	0	1	NA	NA	0
88	BNE	4	2005	F	AD	8	FP	NA	0	0	0	0	1	NA	NA	0
89	BNE	4	2005	F	AD	4	FP	NA	D	0	0	0	1	NA	NA	0
90	BNE	4	2005	F	AD	6	FP	NA	0	0	0	0	0	NA	NA	0
91	BNE	4	2005	F	AD	6	FP	NA	1	0	0	0	0	NA	NA	0
92	BNE	4	2005	F	AD	8	FP	NA	0	0	0	0	0	NA	NA	0
93	BNW	12	2014	F	NA	NA	FP	0	1	0	0	0	0	NA	NA	NA
94	BNW	12	2014	F	YE	1	FP	0	0	0	0	0	0	NA	NA	NA
95	BNW	12	2014	F	NA	NA	FP	0	1	0	0	0	1	NA	NA	NA
96	BNW	12	2014	F	NA	NA	FP	D	1	0	0	0	0	NA	NA	NA
100	BNW	12	2014	F	CA	1	FP	0	0	0	0	0	0	NA	NA	NA
101	BNW	12	2014	M	YE	1	FP	0	0	0	0	0	0	NA	NA	NA
102	BNW	12	2014	F	AD	NA	FP	0	0	0	1	0	1	NA	NA	NA
103	BNW	12	2014	NA	YE	1	FP	0	0	0	1	0	0	NA	NA	NA
104	BNW	12	2014	M	AD	4	FP	0	0	0	1	0	0	NA	NA	NA
105	BEAH	7	2007	F	AD	NA	S	0	D	0	1	0	1	NA	NA	NA
106	BEAH	7	2007	F	AD	NA	S	0	1	1	0	0	1	NA	NA	NA
107	BEAH	7	2007	F	AD	NA	S	0	1	1	1	0	1	NA	NA	NA
108	BEAH	7	2007	F	AD	NA	S	0	D	0	1	0	1	NA	NA	NA
109	BEAH	7	2007	F	AD	NA	S	0	1	NA	NA	0	1	NA	NA	NA
110	BEAH	7	2007	F	AD	NA	S	0	1	0	1	0	1	NA	NA	NA
111	BEAH	7	2007	F	AD	NA	S	0	1	0	1	0	1	NA	NA	NA
112	BEAH	7	2007	F	AD	NA	S	0	0	0	1	0	1	NA	NA	NA
113	BEAH	7	2007	F	AD	NA	S	0	1	1	1	0	1	NA	NA	NA
114	BEAH	7	2007	F	AD	NA	S	0	1	0	1	0	1	NA	NA	NA
115	BEAH	7	2007	F	AD	NA	S	0	1	0	1	0	1	NA	NA	NA
116	BEAH	7	2007	F	AD	NA	S	0	1	0	1	0	1	NA	NA	NA
117	BEAH	7	2007	F	AD	NA	S	0	1	1	1	0	1	NA	NA	NA
118	BEAH	7	2007	F	AD	NA	S	0	0	1	0	0	1	NA	NA	NA
119	BEAH	7	2007	F	AD	NA	S	0	1	0	0	0	1	NA	NA	NA
120	BEAH	7	2007	F	AD	NA	S	0	1	0	1	0	1	NA	NA	NA
121	BEAH	7	2007	F	AD	NA	S	0	1	0	1	0	1	NA	NA	NA
122	BEAH	4	2008	F	AD	NA	S	0	1	0	1	0	1	NA	NA	NA
123	BEAH	4	2008	F	AD	NA	S	0	1	0	0	0	1	NA	NA	NA
124	BEAH	4	2008	F	AD	NA	S	0	0	0	0	0	0	NA	NA	NA
125	BEAH	4	2008	F	AD	NA	S	0	0	0	0	0	1	NA	NA	NA
126	BEAH	4	2008	F	AD	NA	S	0	0	0	0	0	1	NA	NA	NA
127	BEAH	4	2008	F	AD	NA	S	0	1	0	1	0	1	NA	NA	NA
128	BEAH	4	2008	F	AD	NA	S	0	0	0	1	0	0	NA	NA	NA
129	BEAH	4	2008	F	AD	NA	S	0	1	0	1	0	1	NA	NA	NA
130	BEAH	4	2008	F	AD	NA	S	0	0	0	1	0	0	NA	NA	NA
131	BEAH	4	2008	F	AD	NA	S	0	1	0	1	0	1	NA	NA	NA
132	BEAH	4	2008	F	AD	NA	S	0	D	0	0	0	1	NA	NA	NA
133	BEAH	4	2008	F	AD	NA	S	0	1	0	1	0	1	NA	NA	NA
134	BEAH	4	2008	F	AD	NA	S	0	D	0	1	0	1	NA	NA	NA
135	BEAH	4	2008	F	AD	NA	S	0	0	0	1	0	0	NA	NA	NA
136	BEAH	4	2008	F	AD	NA	S	0	1	0	1	0	1	NA	NA	NA
137	BEAH	4	2008	F	AD	NA	S	0	0	0	1	0	1	NA	NA	NA
138	BEAH	4	2008	F	AD	NA	S	0	0	1	0	0	1	NA	NA	NA
139	BEAH	4	2008	F	AD	NA	S	0	1	0	1	0	1	NA	NA	NA
140	BEAH	4	2008	F	AD	NA	S	0	1	0	0	0	1	NA	NA	NA
141	BEAH	4	2008	F	AD	NA	S	0	0	NA	NA	0	1	NA	NA	NA
142	BEAH	4	2008	NA	NA	NA	S	0	1	0	1	0	1	NA	NA	NA
143	BEAH	4	2008	NA	NA	NA	S	0	0	0	0	0	1	NA	NA	NA
144	BEAH	4	2014	NA	NA	NA	S	0	0	0	1	0	1	NA	NA	NA
145	BEAH	4	2014	F	AD	NA	S	0	0	0	0	0	1	NA	NA	NA
146	BEAH	4	2014	F	AD	NA	S	0	0	0	0	0	1	NA	NA	NA
147	BEAH	4	2014	F	AD	NA	S	0	0	0	0	0	1	NA	NA	NA
148	BEAH	4	2014	F	AD	NA	S	0	1	0	0	0	1	NA	NA	NA
149	BEAH	4	2007	F	AD	NA	S	0	1	0	1	0	1	NA	NA	NA
150	BEAH	4	2000	F	AD	7	S	0	1	0	1	0	1	NA	NA	NA
151	BEAH	4	2000	F	AD	11	S	0	1	0	1	0	1	NA	NA	NA
152	BEAH	4	2000	F	AD	9	S	0	0	0	0	0	1	NA	NA	NA
153	BEAH	4	2000	F	AD	7	S	0	1	0	1	0	1	NA	NA	NA
154	BEAH	4	2000	F	AD	6	S	0	1	0	1	0	1	NA	NA	NA
155	BEAH	4	2000	F	AD	10	S	0	0	0	1	0	1	NA	NA	NA
156	BEAH	4	2000	F	AD	5	S	0	1	0	1	0	1	NA	NA	NA
157	BEAH	4	2000	F	AD	3	S	0	D	0	1	0	0	NA	NA	NA
158	BEAH	4	2000	F	AD	8	S	0	1	0	1	0	1	NA	NA	NA
159	BEAH	4	2000	F	AD	8	S	0	1	0	1	0	1	NA	NA	NA
160	BEAH	4	2000	F	AD	10	S	0	1	0	1	0	1	NA	NA	NA
161	BEAH	4	2000	F	AD	NA	S	0	0	0	0	0	1	NA	NA	NA
162	BEAH	4	2000	F	AD	8	S	0	1	0	1	0	1	NA	NA	NA
163	BEAH	4	2000	F	AD	6	S	0	D	0	1	0	1	NA	NA	NA
164	BEAH	4	2000	F	AD	7	S	0	1	0	1	0	1	NA	NA	NA
165	BEAH	4	2000	F	AD	8	S	0	0	0	1	0	1	NA	NA	NA
166	BEAH	4	2000	F	AD	10	S	0	1	0	0	0	1	NA	NA	NA
167	BEAH	4	2000	F	AD	5	S	0	1	0	1	0	1	NA	NA	NA
168	BEAH	4	2000	F	AD	12	S	0	1	0	1	0	1	NA	NA	NA
169	BEAH	4	2000	F	AD	4	S	0	1	0	1	0	1	NA	NA	NA
170	BEAH	4	2000	F	AD	5	S	0	0	0	0	0	0	NA	NA	NA
171	BEAH	4	2000	F	AD	7	S	0	1	0	0	0	1	NA	NA	NA
172	BEAH	4	2000	F	AD	4	S	0	0	0	0	0	1	NA	NA	NA
173	BEAH	4	2000	F	AD	7	S	0	1	0	1	0	1	NA	NA	NA
174	BEAH	2	2009	NA	NA	NA	S	0	1	0	1	0	1	NA	NA	NA
175	BEAH	2	2009	F	AD	2	S	0	0	0	0	0	0	NA	NA	NA
176	BEAH	2	2009	F	YE	1	S	0	0	0	0	0	1	NA	NA	NA
177	BEAH	2	2009	F	AD	5	S	0	0	0	0	0	1	NA	NA	NA
178	BEAH	2	2009	F	AD	NA	S	0	0	0	0	0	1	NA	NA	NA
179	BEAH	2	2009	F	AD	10	S	0	0	0	1	0	0	NA	NA	NA
180	BEAH	2	2009	F	AD	9	S	0	0	0	1	0	1	NA	NA	NA
181	BEAH	2	2009	F	AD	10	S	0	1	0	1	0	1	NA	NA	NA
182	BEAH	2	2009	F	AD	2	S	0	0	0	1	0	0	NA	NA	NA
183	BEAH	2	2009	F	AD	11	S	0	1	0	1	0	1	NA	NA	NA
184	BEAH	2	2009	F	AD	NA	S	0	0	0	1	0	1	NA	NA	NA
185	BEAH	2	2009	F	AD	6	S	0	0	0	0	0	1	NA	NA	NA
186	BEAH	2	2009	F	YE	1	S	0	0	0	1	0	0	NA	NA	NA
187	BEAH	2	2009	F	AD	9	S	0	0	0	1	0	1	NA	NA	NA
188	BEAH	2	2009	M	YE	1	S	0	0	0	1	0	1	NA	NA	NA
189	BEAH	2	2009	F	AD	4	S	0	0	0	1	0	1	NA	NA	NA
190	BEAH	2	2009	F	AD	11	S	0	0	0	1	0	1	NA	NA	NA
191	BEAH	2	2009	F	AD	10	S	0	0	0	1	0	1	NA	NA	NA
192	BEAH	2	2009	F	AD	3	S	0	0	0	1	0	1	NA	NA	NA
193	BEAH	2	2009	F	AD	NA	S	0	0	0	1	0	1	NA	NA	NA
194	BEAH	2	2009	F	AD	5	S	0	1	0	1	0	1	NA	NA	NA
195	BEAH	2	2009	F	NA	NA	S	0	1	0	1	0	1	NA	NA	NA
196	BEAH	2	2009	F	AD	NA	S	0	1	0	1	0	1	NA	NA	NA
197	BEAH	3	2012	F	AD	NA	S	0	D	0	1	0	1	NA	NA	NA
198	BEAH	3	2012	F	AD	NA	S	0	1	0	1	0	1	NA	NA	NA
199	BEAH	3	2012	F	AD	NA	S	0	D	0	1	0	1	NA	NA	NA
200	BEAH	3	2012	F	AD	NA	S	0	1	0	1	0	1	NA	NA	NA
201	BEAH	3	2012	F	AD	NA	S	0	1	0	0	0	1	NA	NA	NA
202	BEAH	3	2012	F	AD	NA	S	0	1	0	1	0	0	NA	NA	NA
203	BEAH	3	2012	F	AD	NA	S	0	1	0	1	0	1	NA	NA	NA
204	BEAH	3	2012	F	AD	NA	S	0	1	0	1	0	1	NA	NA	NA
205	BEAH	3	2012	F	YE	NA	S	0	0	0	0	0	1	NA	NA	NA
206	BEAH	3	2012	F	AD	NA	S	0	1	0	1	0	1	NA	NA	NA
207	BEAH	3	2012	F	AD	NA	S	0	1	0	1	0	1	NA	NA	NA
208	BEAH	3	2012	F	AD	NA	S	0	1	0	0	0	1	NA	NA	NA
209	BEAH	3	2012	F	YE	NA	S	0	0	0	0	0	1	NA	NA	NA
210	BEAH	3	2012	F	AD	NA	S	0	1	0	1	0	1	NA	NA	NA
211	BEAH	3	2012	F	YE	NA	S	0	0	0	0	0	1	NA	NA	NA
212	BEAH	3	2012	F	AD	NA	S	0	1	0	1	0	0	NA	NA	NA
213	BEAH	3	2012	F	AD	NA	S	0	1	0	0	0	1	NA	NA	NA
214	BEAH	3	2012	F	AD	NA	S	0	1	0	0	0	1	NA	NA	NA
215	BEAH	3	2012	F	AD	NA	S	0	0	0	0	0	1	NA	NA	NA
216	BEAH	3	2012	F	AD	NA	S	0	0	0	0	0	1	NA	NA	NA
217	BEAH	3	2012	F	AD	NA	S	0	1	0	0	0	1	NA	NA	NA
218	BEAH	3	2012	F	AD	NA	S	0	0	0	1	0	1	NA	NA	NA
219	BEAH	3	2006	F	AD	NA	S	0	1	0	1	0	1	NA	NA	NA
220	BEAH	3	2006	F	AD	NA	S	0	1	0	0	0	1	NA	NA	NA
221	BEAH	3	2006	F	AD	NA	S	0	1	0	1	0	1	NA	NA	NA
222	BEAH	3	2006	F	AD	NA	S	0	0	0	1	0	1	NA	NA	NA
223	BEAH	3	2006	F	AD	NA	S	0	0	0	0	0	0	NA	NA	NA
224	BEAH	3	2006	F	AD	NA	S	0	1	0	0	0	1	NA	NA	NA
225	BEAH	3	2006	F	AD	NA	S	0	1	0	1	0	1	NA	NA	NA
226	BEAH	3	2006	F	AD	NA	S	0	0	0	1	0	0	NA	NA	NA
227	BEAH	3	2006	F	AD	NA	S	0	1	0	1	0	0	NA	NA	NA
228	BEAH	3	2006	F	AD	NA	S	0	0	0	0	0	0	NA	NA	NA
229	BEAH	3	2006	F	AD	NA	S	0	0	0	0	0	1	NA	NA	NA
230	BEAH	3	2006	F	AD	NA	S	0	1	0	1	0	1	NA	NA	NA
231	BEAH	3	2006	F	AD	NA	S	0	1	0	0	0	1	NA	NA	NA
232	BEAH	3	2006	F	AD	NA	S	0	1	0	1	0	1	NA	NA	NA
233	BEAH	3	2006	F	AD	NA	S	0	0	0	1	0	1	NA	NA	NA
234	BEAH	3	2006	F	AD	NA	S	0	1	0	1	0	1	NA	NA	NA
235	BEAH	3	2006	F	AD	NA	S	0	0	0	0	0	1	NA	NA	NA
236	BEAH	3	2006	F	AD	NA	S	0	0	NA	NA	0	0	NA	NA	NA
237	DU	4	2015	F	AD	NA	FP	0	1	0	0	0	1	NA	NA	NA
238	DU	4	2015	F	AD	NA	FP	0	0	0	0	0	1	NA	NA	NA
239	DU	4	2015	F	AD	NA	FP	0	0	0	1	0	1	NA	NA	NA
240	DU	4	2015	F	AD	NA	FP	1	0	0	0	0	1	NA	NA	NA
241	DU	4	2015	F	AD	NA	WB	0	0	NA	NA	0	1	NA	NA	NA
242	DU	4	2015	F	AD	NA	FP	D	0	0	0	0	0	NA	NA	NA
243	DU	4	2015	F	AD	NA	FP	0	0	0	0	1	1	NA	NA	NA
244	DU	4	2015	F	AD	NA	WB	NA	NA	0	0	0	1	NA	NA	NA
245	DU	4	2015	F	AD	NA	FP	NA	NA	NA	NA	NA	NA	NA	NA	NA
246	DU	4	2015	F	AD	NA	WB	0	0	NA	NA	0	0	NA	NA	NA
247	DU	4	2015	F	AD	NA	WB	NA	0	0	0	0	1	NA	NA	NA
248	DU	4	2015	F	AD	NA	FP	0	1	0	0	0	1	NA	NA	NA
249	DU	4	2015	F	AD	NA	WB	0	0	0	0	1	1	NA	NA	NA
250	DU	4	2015	F	AD	NA	WB	NA	NA	0	0	1	1	NA	NA	NA
251	DU	4	2015	F	AD	NA	WB	0	0	NA	NA	0	1	NA	NA	NA
252	DU	4	2015	F	AD	NA	WB	0	D	NA	NA	0	1	NA	NA	NA
253	DU	4	2015	F	AD	NA	WB	0	0	0	0	0	1	NA	NA	NA
254	DU	4	2015	F	AD	NA	FP	NA	NA	NA	NA	NA	NA	NA	NA	NA
255	DU	4	2015	F	AD	NA	WB	0	1	0	0	0	1	NA	NA	NA
256	DU	4	2015	F	AD	NA	WB	NA	NA	0	0	0	1	NA	NA	NA
257	DU	4	2015	F	AD	NA	WB	NA	NA	0	0	0	0	NA	NA	NA
258	DU	4	2015	F	AD	NA	WB	NA	NA	0	0	0	1	NA	NA	NA
259	DU	4	2015	F	AD	NA	WB	NA	NA	0	0	0	0	NA	NA	NA
260	DU	4	2015	F	AD	NA	WB	NA	NA	0	0	0	1	NA	NA	NA
261	DU	4	2015	F	AD	NA	WB	0	0	NA	NA	NA	NA	NA	NA	NA
266	BWC	8	2015	NA	NA	NA	WB	0	0	0	0	0	0	NA	NA	NA
267	BWC	7	2015	F	NA	NA	WB	0	D	0	0	0	1	NA	NA	NA
268	QAM	4	2008	F	AD	NA	S	0	1	0	1	0	1	NA	NA	NA
269	QAM	4	2008	F	AD	NA	S	0	1	0	1	0	1	NA	NA	NA
270	QAM	5	2008	NA	AD	NA	S	0	1	0	0	0	1	NA	NA	NA
271	QAM	6	2008	M	AD	NA	S	0	0	0	0	0	0	NA	NA	NA
272	QAM	6	2008	NA	YE	NA	S	0	0	0	1	0	0	NA	NA	NA
273	QAM	6	2008	F	AD	NA	S	0	0	0	1	0	0	NA	NA	NA
274	QAM	8	2008	M	YE	NA	S	0	0	0	1	0	1	NA	NA	NA
275	QAM	8	2008	M	AD	NA	S	0	1	0	1	0	1	NA	NA	NA
276	QAM	8	2008	F	AD	NA	S	0	0	0	1	0	1	NA	NA	NA
277	QAM	8	2008	F	AD	NA	S	1	D	0	0	0	1	NA	NA	NA
278	QAM	8	2008	NA	AD	NA	S	0	1	0	0	0	0	NA	NA	NA
279	QAM	9	2008	M	AD	NA	S	0	1	0	1	0	1	NA	NA	NA
280	QAM	9	2008	M	AD	NA	S	0	0	0	1	0	1	NA	NA	NA
281	QAM	9	2008	M	AD	NA	S	0	1	0	0	0	1	NA	NA	NA
282	QAM	10	2008	NA	YE	NA	S	0	0	0	1	0	0	NA	NA	NA
283	QAM	10	2008	NA	CA	NA	S	0	1	0	NA	0	1	NA	NA	NA
284	QAM	10	2008	M	YE	NA	S	0	0	0	1	0	0	NA	NA	NA
285	QAM	10	2008	F	AD	NA	S	0	0	0	1	0	0	NA	NA	NA
286	QAM	10	2008	NA	AD	NA	S	0	1	0	1	0	1	NA	NA	NA
287	QAM	11	2008	F	AD	NA	S	0	0	0	1	0	1	NA	NA	NA
288	QAM	3	2009	F	AD	NA	S	0	0	0	1	0	1	NA	NA	NA
289	QAM	3	2009	F	CA	NA	S	0	0	0	1	0	0	NA	NA	NA
290	QAM	NA	NA	NA	NA	NA	S	0	0	0	1	0	0	NA	NA	NA
291	QAM	4	2009	F	AD	NA	S	0	0	0	1	0	0	NA	NA	NA
292	QAM	4	2009	F	YE	NA	S	0	0	0	1	0	1	NA	NA	NA
293	QAM	4	2009	F	AD	NA	S	NA	0	1	0	0	1	NA	NA	NA
294	QAM	7	2009	M	AD	NA	S	0	1	0	0	0	1	NA	NA	NA
295	QAM	7	2009	M	AD	NA	S	NA	0	0	1	0	1	NA	NA	NA
296	QAM	7	2009	M	AD	NA	S	0	0	0	1	0	1	NA	NA	NA
297	QAM	8	2009	M	AD	NA	S	0	1	0	1	0	1	NA	NA	NA
298	QAM	8	2009	F	AD	NA	S	0	D	0	1	0	1	NA	NA	NA
299	QAM	9	2009	M	AD	NA	S	0	0	0	1	0	1	NA	NA	NA
300	QAM	9	2009	M	AD	NA	S	0	1	0	1	0	1	NA	NA	NA
301	QAM	9	2009	F	AD	NA	S	0	1	1	1	0	1	NA	NA	NA
302	QAM	9	2009	F	AD	NA	S	0	1	0	1	0	1	NA	NA	NA
303	QAM	9	2009	F	CA	NA	S	NA	0	0	1	0	1	NA	NA	NA
304	QAM	9	2009	F	AD	NA	S	0	1	0	1	0	1	NA	NA	NA
305	QAM	11	2009	F	AD	NA	S	0	0	0	0	0	1	NA	NA	NA
306	QAM	11	2009	M	AD	NA	S	NA	0	0	1	0	1	NA	NA	NA
307	QAM	12	2009	M	CA	NA	S	NA	0	0	1	0	0	NA	NA	NA
308	QAM	12	2009	F	CA	NA	S	NA	1	0	1	0	0	NA	NA	NA
309	QAM	4	2010	F	AD	NA	S	0	1	NA	NA	0	0	NA	NA	NA
310	QAM	4	2010	NA	CA	NA	S	NA	0	0	1	0	0	NA	NA	NA
311	QAM	4	2010	F	AD	NA	S	0	0	0	0	0	0	NA	NA	NA
312	QAM	3	2010	F	AD	NA	S	NA	1	1	1	0	1	NA	NA	NA
313	QAM	8	2010	F	AD	NA	S	NA	1	0	1	0	0	NA	NA	NA
314	QAM	8	2010	F	AD	NA	S	NA	0	0	1	0	0	NA	NA	NA
315	QAM	9	2010	M	AD	NA	S	NA	1	0	NA	0	1	NA	NA	NA
316	QAM	9	2010	M	AD	NA	S	NA	1	0	1	0	0	NA	NA	NA
317	QAM	9	2010	F	AD	NA	S	NA	1	0	1	0	1	NA	NA	NA
318	QAM	9	2010	M	AD	NA	S	NA	0	0	1	0	1	NA	NA	NA
319	QAM	9	2010	F	AD	NA	S	NA	1	0	0	0	1	NA	NA	NA
320	QAM	11	2010	F	AD	NA	S	NA	1	0	1	0	1	NA	NA	NA
321	QAM	11	2010	M	AD	NA	S	NA	D	0	1	0	1	NA	NA	NA
322	QAM	11	2010	M	AD	NA	S	NA	0	0	1	0	1	NA	NA	NA
323	QAM	11	2010	F	AD	NA	S	NA	0	0	0	0	1	NA	NA	NA
324	QAM	11	2010	F	AD	NA	S	NA	1	0	1	0	0	NA	NA	NA
325	QAM	NA	NA	NA	NA	NA	S	0	0	0	1	0	1	NA	NA	NA
326	QAM	11	2010	F	AD	NA	S	NA	1	0	1	0	0	NA	NA	NA
327	QAM	11	2010	M	AD	NA	S	NA	0	0	0	0	0	NA	NA	NA
328	QAM	12	2010	F	AD	NA	S	NA	0	0	1	0	0	NA	NA	NA
329	QAM	12	2010	M	YE	NA	S	NA	0	0	1	0	0	NA	NA	NA
330	QAM	1	2010	M	YE	NA	S	NA	0	0	1	0	0	NA	NA	NA
331	QAM	1	2010	F	YE	NA	S	NA	0	0	1	0	0	NA	NA	NA
332	QAM	1	2010	F	YE	NA	S	NA	0	0	1	0	0	NA	NA	NA
333	QAM	2	2010	F	YE	NA	S	NA	0	0	NA	0	0	NA	NA	NA
334	QAM	2	2010	F	YE	NA	S	NA	0	0	1	0	0	NA	NA	NA
335	QAM	2	2010	M	YE	NA	S	NA	0	0	1	0	0	NA	NA	NA
336	QAM	2	2010	M	YE	NA	S	NA	0	0	1	0	0	NA	NA	NA
337	QAM	2	2010	F	YE	NA	S	NA	0	0	1	0	0	NA	NA	NA
338	QAM	2	2010	M	YE	NA	S	NA	0	0	1	0	0	NA	NA	NA
339	QAM	2	2010	M	AD	NA	S	NA	0	0	1	0	1	NA	NA	NA
340	QAM	2	2010	F	AD	NA	S	NA	0	0	1	0	1	NA	NA	NA
341	QAM	2	2010	F	AD	NA	S	NA	0	0	1	0	0	NA	NA	NA
342	QAM	2	2010	F	AD	NA	S	NA	0	0	1	0	0	NA	NA	NA
343	QAM	2	2010	F	AD	NA	S	NA	0	0	1	0	0	NA	NA	NA
344	QAM	3	2010	F	AD	NA	S	NA	1	0	1	0	1	NA	NA	NA
345	QAM	3	2010	M	AD	NA	S	NA	0	0	1	0	1	NA	NA	NA
346	QAM	3	2010	F	AD	NA	S	0	0	NA	NA	0	0	NA	NA	NA
347	QAM	3	2010	M	AD	NA	S	NA	1	0	1	0	1	NA	NA	NA
348	QAM	3	2010	M	AD	NA	S	NA	1	0	1	0	1	NA	NA	NA
349	QAM	3	2010	F	YE	NA	S	NA	0	0	1	0	0	NA	NA	NA
350	DU	10	2015	NA	NA	NA	FP	0	0	0	0	0	1	NA	NA	NA
351	DU	10	2015	NA	NA	NA	FP	0	1	0	NA	0	1	NA	NA	NA
352	DU	10	2015	NA	NA	NA	FP	0	0	0	0	0	0	NA	NA	NA
353	DU	10	2015	NA	NA	NA	FP	0	0	1	1	0	1	NA	NA	NA
354	DU	10	2015	NA	NA	NA	FP	0	1	0	0	0	1	NA	NA	NA
355	DU	10	2015	NA	NA	NA	FP	0	1	0	0	0	1	NA	NA	NA
356	DU	10	2015	NA	NA	NA	FP	0	0	1	0	0	1	NA	NA	NA
357	DU	10	2015	NA	NA	NA	FP	0	0	0	0	0	1	NA	NA	NA
358	DU	10	2015	NA	NA	NA	FP	1	0	0	0	0	1	NA	NA	NA
359	DU	10	2015	NA	NA	NA	FP	D	1	0	0	0	1	NA	NA	NA
360	DU	10	2015	NA	NA	NA	FP	1	1	0	0	0	1	NA	NA	NA
361	DU	10	2015	NA	NA	NA	FP	0	0	0	0	0	1	NA	NA	NA
362	DU	10	2015	NA	NA	NA	FP	1	1	0	0	0	1	NA	NA	NA
363	DU	4	2016	F	AD	NA	WB	0	0	0	0	0	1	NA	NA	NA
364	DU	4	2016	F	AD	NA	WB	0	0	0	1	0	1	NA	NA	NA
365	DU	4	2016	F	AD	NA	WB	0	0	0	0	0	1	NA	NA	NA
366	DU	4	2016	F	AD	NA	WB	0	D	0	0	1	1	NA	NA	NA
367	DU	4	2016	F	AD	NA	WB	NA	0	0	1	0	1	NA	NA	NA
368	DU	4	2016	F	AD	NA	WB	NA	0	0	0	0	1	NA	NA	NA
369	DU	4	2016	F	AD	NA	WB	NA	0	0	0	1	D	NA	NA	NA
370	DU	4	2016	F	AD	NA	WB	NA	0	0	0	0	1	NA	NA	NA
371	DU	4	2016	F	AD	NA	WB	NA	0	0	1	0	1	NA	NA	NA
372	DU	4	2016	F	AD	NA	WB	0	0	0	0	0	1	NA	NA	NA
373	DU	4	2016	F	AD	NA	WB	NA	1	0	0	0	1	NA	NA	NA
374	DU	4	2016	F	AD	NA	WB	NA	0	0	1	0	0	NA	NA	NA
375	DU	4	2016	F	AD	NA	WB	NA	0	0	1	0	1	NA	NA	NA
376	DU	4	2016	F	AD	NA	WB	NA	0	0	1	0	1	NA	NA	NA
377	DU	4	2016	F	AD	NA	WB	NA	0	0	0	0	1	NA	NA	NA
378	DU	4	2016	F	AD	NA	WB	NA	1	0	0	0	1	NA	NA	NA
379	DU	4	2016	F	AD	NA	WB	NA	0	0	0	0	1	NA	NA	NA
380	DU	4	2016	F	AD	NA	WB	NA	0	0	0	0	1	NA	NA	NA
381	DU	4	2016	F	AD	NA	WB	NA	0	0	1	1	1	NA	NA	NA
382	BNW	2	2014	M	AD	3	FP	0	0	1	0	0	0	NA	NA	0
383	BNW	2	2014	M	AD	3	FP	0	0	0	0	0	0	NA	NA	0
384	BNE	2	2014	M	AD	3	FP	0	D	1	0	0	0	NA	NA	0
386	BNE	2	2014	M	YE	1	FP	0	D	1	0	0	0	NA	NA	0
387	BNW	2	2014	M	AD	4	FP	0	0	0	0	0	1	NA	NA	0
388	BNE	2	2014	M	YE	1	FP	0	D	1	0	0	0	NA	NA	0
389	BNE	1	2014	F	AD	2	FP	0	1	1	0	0	0	NA	NA	0
390	BNE	1	2014	M	YE	1	FP	NA	D	0	0	0	1	NA	NA	0
391	BNE	1	2014	NA	NA	NA	FP	0	0	0	1	0	1	NA	NA	0
392	BNE	4	2009	F	AD	11	FP	0	0	1	0	0	1	NA	NA	0
393	BNE	4	2009	M	AD	9	FP	0	0	1	0	0	1	NA	NA	0
394	BNE	4	2009	F	AD	5	FP	0	1	1	0	0	1	NA	NA	0
395	BNE	4	2009	F	AD	8	FP	0	D	0	0	0	1	NA	NA	0
396	BNE	4	2009	F	AD	9	FP	0	D	1	0	0	1	NA	NA	0
397	BNE	4	2009	F	AD	5	FP	0	D	1	0	0	1	NA	NA	0
398	BNE	4	2009	F	AD	12	FP	0	1	1	0	0	1	NA	NA	0
399	BNE	4	2009	F	AD	5	FP	0	0	1	0	0	0	NA	NA	0
400	BNE	4	2009	F	AD	5	FP	0	D	0	0	0	1	NA	NA	0
401	BNE	4	2009	F	AD	5	FP	0	D	0	0	0	1	NA	NA	0
402	BNE	4	2009	F	AD	8	FP	0	0	1	0	0	0	NA	NA	0
403	BNE	4	2009	F	AD	7	FP	0	1	1	0	0	1	NA	NA	0
404	BNE	4	2009	F	AD	NA	FP	0	D	0	0	0	0	NA	NA	0
405	BNW	11	2013	M	YE	1	FP	0	0	0	0	0	1	NA	NA	0
406	BNW	11	2013	M	NA	NA	FP	0	0	0	0	0	1	NA	NA	0
407	BNE	1	2014	NA	AD	9	FP	0	0	0	0	0	1	NA	NA	0
408	BNE	1	2014	M	AD	11	FP	0	D	0	0	0	0	NA	NA	0
409	BNE	2	2014	M	AD	2	FP	0	D	0	0	0	0	NA	NA	0
410	BNE	2	2014	M	AD	3	FP	NA	D	0	0	0	0	NA	NA	0
411	BNE	2	2014	M	AD	3	FP	0	D	0	0	0	0	NA	NA	0
412	BNE	1	2014	F	AD	3	FP	0	D	1	0	0	0	NA	NA	B
413	BNE	1	2014	M	AD	3	FP	0	D	0	0	0	1	NA	NA	0
414	BNE	1	2014	F	AD	4	FP	0	0	0	0	0	1	NA	NA	0
415	BNE	1	2014	NA	YE	1	FP	0	D	1	0	0	1	NA	NA	0
416	BNE	1	2014	NA	AD	2	FP	0	D	1	0	0	0	NA	NA	B
417	BNE	1	2014	NA	AD	NA	FP	D	1	0	0	0	0	NA	NA	LP
418	BNE	2	2014	F	AD	NA	FP	0	0	0	0	0	0	NA	NA	0
419	BNE	2	2014	F	AD	3	FP	0	D	1	0	0	1	NA	NA	0
420	BNE	2	2014	F	AD	4	FP	0	1	1	0	0	1	NA	NA	0
421	BNE	2	2014	F	AD	7	FP	0	0	1	0	0	0	NA	NA	B
422	BNE	1	2014	M	AD	3	FP	0	D	0	0	0	0	NA	NA	0
423	BNW	2	2014	M	AD	3	FP	0	D	0	0	0	1	NA	NA	0
424	BNE	2	2014	F	AD	2	FP	0	D	1	0	0	0	NA	NA	HP
425	BNE	2	2014	F	AD	4	FP	0	D	0	1	0	1	NA	NA	0
426	BNE	2	2014	F	AD	5	FP	D	0	0	0	0	1	NA	NA	0
427	BNW	3	2014	M	AD	2	FP	0	1	1	0	0	0	NA	NA	0
428	BNW	3	2014	M	AD	2	FP	0	1	0	0	0	0	NA	NA	0
429	BNW	3	2014	M	AD	9	FP	0	1	0	0	0	0	NA	NA	0
430	BNW	3	2014	M	YE	1	FP	0	D	0	0	0	0	NA	NA	0
431	BNW	3	2014	M	YE	1	FP	0	D	1	0	0	0	NA	NA	0
432	BNW	3	2014	M	YE	1	FP	0	0	1	0	0	1	NA	NA	0
448	BNE	5	2014	M	AD	2	FP	0	D	1	0	0	0	NA	NA	HP
449	BNE	5	2014	F	CA	1	FP	0	D	0	0	0	0	NA	NA	0
451	BA	3	2008	F	CA	0.75	S	0	0	0	0	0	0	0	0	NA
452	BA	3	2008	M	CA	0.75	S	0	0	0	0	0	0	0	0	NA
453	BA	3	2008	F	CA	0.75	S	0	0	0	0	0	0	0	0	NA
454	BA	3	2008	F	CA	0.75	S	0	0	0	0	0	0	0	0	NA
455	BA	3	2008	M	CA	0.75	FP	0	D	0	0	0	0	0	0	NA
456	KA	3	2009	M	CA	0.75	FP	0	1	0	0	0	0	0	0	NA
457	KA	3	2009	M	CA	0.83	S	0	0	0	0	0	0	0	0	NA
458	KA	3	2009	M	CA	0.83	S	0	0	0	0	0	0	0	0	NA
459	KA	3	2009	F	CA	0.83	S	0	0	0	0	0	0	0	0	NA
460	KA	3	2009	M	CA	0.83	S	0	0	0	0	0	0	0	0	NA
461	KA	3	2009	F	CA	0.83	S	0	0	0	0	0	0	0	0	NA
462	KA	3	2009	F	CA	0.83	S	0	0	0	0	0	0	0	0	NA
463	KA	3	2009	F	CA	0.83	S	0	0	0	0	0	0	0	0	NA
464	KA	3	2009	F	CA	0.83	S	0	0	0	0	0	0	0	0	NA
465	KA	3	2009	F	CA	0.83	S	0	0	0	0	0	0	0	0	NA
466	AK	3	2008	F	CA	0.85	S	0	0	0	0	0	0	0	0	NA
467	BNE	1	2008	F	AD	8	FP	0	NA	NA	0	NA	NA	NA	NA	NA
468	BNE	1	2008	F	AD	4	FP	0	NA	NA	0	NA	NA	NA	NA	NA
469	BNE	1	2008	F	AD	5	FP	0	NA	NA	0	NA	NA	NA	NA	NA
470	BNE	1	2008	F	AD	7	FP	0	NA	NA	0	NA	NA	NA	NA	NA
471	BA	4	2009	F	CA	0.83	S	0	1	0	0	0	1	0	0	NA
472	AK	4	2008	F	CA	0.85	S	0	0	0	0	0	0	0	0	NA
473	AK	4	2008	F	CA	0.85	S	0	0	0	0	0	0	0	0	NA
474	AK	4	2008	F	CA	0.85	S	0	0	0	0	0	0	0	0	NA
475	AK	4	2008	F	CA	0.85	S	0	0	0	0	0	0	0	0	NA
476	AK	4	2008	F	CA	0.85	S	0	0	0	0	0	0	0	0	NA
477	BNE	2	2014	F	AD	2	FP	NA	NA	NA	NA	NA	NA	NA	NA	NA
478	BNE	2	2014	F	AD	7	FP	NA	NA	NA	NA	NA	NA	NA	NA	NA
479	BNE	2	2014	F	AD	2	FP	NA	NA	NA	NA	NA	NA	NA	NA	NA
480	BA	9	2008	F	CA	0.25	S	0	0	0	0	0	0	0	0	NA
481	BA	9	2007	M	CA	0.25	S	0	0	0	0	0	0	0	0	NA
482	BA	9	2008	F	CA	0.25	S	0	0	0	0	0	0	0	0	NA
483	BA	9	2007	F	CA	0.25	S	0	D	0	0	0	0	0	0	NA
484	BA	9	2008	F	CA	0.25	S	0	D	0	0	0	0	0	0	NA
485	BA	9	2008	F	CA	0.25	S	0	1	0	0	0	0	0	0	NA
486	BA	9	2007	M	CA	0.25	S	0	1	0	0	0	0	0	0	NA
487	LEA	6	2007	F	AD	2.5	FP	0	0	0	0	0	0	0	0	NA
488	LEA	6	2007	F	AD	8.5	FP	0	0	0	0	0	0	0	0	NA
489	LEA	6	2007	F	AD	5.5	FP	0	D	0	0	0	0	0	0	NA
490	LEA	6	2007	F	AD	4.5	FP	0	0	0	0	0	0	0	0	NA
491	LEA	6	2007	F	AD	9.5	FP	0	D	0	0	0	0	0	0	NA
492	LEA	6	2007	F	AD	5.5	FP	0	1	0	0	0	0	0	0	NA
493	LEA	6	2007	F	AD	3.5	FP	0	1	0	0	0	0	0	0	NA
494	LEA	6	2007	F	AD	7.5	FP	0	0	0	0	0	0	0	0	NA
495	LEA	6	2007	F	AD	7.5	FP	0	0	0	0	0	0	0	0	NA
496	LEA	11	2007	F	AD	6.5	FP	0	D	0	0	0	0	0	0	NA
497	LEA	11	2007	F	AD	13.5	FP	0	0	0	0	0	0	0	0	NA
498	LEA	11	2007	F	AD	4.5	FP	0	1	0	0	0	0	0	0	NA
499	LEA	11	2007	F	AD	6.5	FP	0	1	0	0	0	0	0	0	NA
500	LEA	11	2007	F	AD	4.5	FP	0	1	0	0	0	0	0	0	NA
501	LEA	11	2007	F	AD	8.5	FP	0	1	0	0	0	1	0	0	NA
502	LEA	11	2007	F	AD	8.5	FP	0	1	0	0	0	0	0	0	NA
503	LEA	11	2007	F	AD	4.5	FP	0	D	0	0	0	1	0	0	NA
504	LEA	11	2007	F	AD	10.5	FP	0	1	0	0	0	0	0	0	NA
505	LEA	11	2007	F	AD	3.5	FP	0	1	0	0	0	0	0	0	NA
506	LEA	11	2007	F	AD	7.5	FP	0	0	0	0	0	0	0	0	NA
507	LEA	11	2007	F	AD	2.5	FP	0	D	0	0	0	0	0	0	NA
508	LEA	6	2008	F	AD	9.5	FP	0	1	0	0	0	0	0	0	NA
509	LEA	6	2008	F	AD	5.5	FP	0	D	0	0	0	0	0	0	NA
510	LEA	6	2008	F	AD	6.5	FP	0	D	0	0	0	0	0	0	NA
511	LEA	6	2008	F	AD	9.5	FP	0	0	0	0	0	0	0	0	NA
512	LEA	6	2008	F	AD	7.5	FP	0	1	0	0	0	0	0	0	NA
513	LEA	6	2008	F	YE	1.5	FP	0	0	0	0	0	0	0	0	NA
514	LEA	6	2008	F	AD	7.5	FP	0	1	0	0	0	0	0	0	NA
515	LEA	6	2008	F	AD	2.5	FP	0	D	0	0	0	0	0	0	NA
516	LEA	6	2008	F	AD	4.5	FP	0	0	0	0	0	0	0	0	NA
517	BNE	2	2005	F	AD	8	FP	NA	NA	0	0	NA	NA	NA	NA	NA
518	LEA	6	2008	F	AD	4.5	FP	0	0	0	0	0	0	0	0	NA
519	LEA	6	2008	F	AD	3.5	FP	0	0	0	0	0	0	0	0	NA
520	LEA	6	2008	F	AD	3.5	FP	0	1	0	0	0	0	0	0	NA
521	LEA	10	2008	F	AD	9.5	FP	0	D	0	0	0	0	0	0	NA
522	LEA	10	2008	F	AD	5.5	FP	0	0	0	0	0	0	0	0	NA
523	LEA	10	2008	F	AD	7.5	FP	0	0	0	0	0	0	0	0	NA
524	LEA	10	2008	F	AD	3.5	FP	0	D	0	0	0	0	0	0	NA
525	BNW	2	2005	F	AD	3	FP	NA	NA	NA	NA	NA	NA	NA	NA	NA
526	BNW	2	2005	F	AD	8	FP	NA	NA	NA	NA	NA	NA	NA	NA	NA
527	LEA	10	2008	F	AD	5.5	FP	0	D	0	0	0	0	0	0	NA
528	LEA	10	2008	F	AD	8.5	FP	0	D	0	0	0	0	0	0	NA
529	LEA	10	2008	F	CA	0.5	FP	0	NA	NA	NA	NA	NA	NA	NA	NA
530	LEA	10	2008	F	AD	9.5	FP	0	D	0	0	0	0	0	0	NA
531	LEA	10	2008	F	AD	6.5	FP	0	0	0	0	0	0	0	0	NA
532	LEA	10	2008	F	AD	10.5	FP	0	1	0	0	0	0	0	0	NA
533	LEA	10	2008	F	AD	2.5	FP	0	0	0	0	0	0	0	0	NA
534	LEA	10	2008	F	AD	7.5	FP	0	0	0	0	0	0	0	0	NA
535	LEA	10	2008	F	CA	0.5	FP	0	D	0	0	0	0	0	0	NA
536	LEA	10	2008	M	CA	0.5	FP	0	1	0	0	0	0	0	0	NA
537	LEA	10	2008	F	CA	0.5	FP	0	D	0	0	0	0	0	0	NA
538	LEA	6	2009	F	AD	8.5	S	0	1	0	0	0	1	0	0	NA
539	LEA	6	2009	F	AD	7.5	S	0	1	0	0	0	1	0	0	NA
540	LEA	6	2009	F	AD	2.5	S	0	0	0	0	0	0	0	0	NA
541	LEA	6	2009	F	AD	3.5	S	0	1	0	0	0	0	0	0	NA
542	LEA	6	2009	F	AD	3.5	S	0	1	1	0	0	0	0	0	NA
543	LEA	6	2009	F	AD	11.5	S	0	1	1	0	0	1	0	0	NA
544	LEA	6	2009	F	AD	6.5	S	0	0	1	0	0	1	0	0	NA
545	LEA	6	2009	F	AD	8.5	S	0	1	1	0	0	1	0	0	NA
546	LEA	6	2009	F	AD	8.5	S	0	1	0	0	0	0	0	0	NA
547	LEA	6	2009	F	AD	8.5	S	1	1	0	0	0	1	0	0	NA
548	LEA	6	2009	F	AD	7.5	S	0	1	1	0	0	1	0	0	NA
549	LEA	6	2009	F	AD	3.5	S	0	0	0	0	0	0	0	0	NA
550	LEA	6	2009	F	AD	7.5	S	0	0	1	0	0	1	0	0	NA
551	LEA	6	2009	F	AD	7.5	S	0	1	0	0	0	1	0	0	NA
552	LEA	6	2009	F	AD	2.5	S	0	0	0	0	0	0	0	0	NA
553	LEA	10	2009	F	AD	5.5	S	0	0	0	0	0	1	0	0	NA
554	LEA	10	2009	F	AD	3.5	FP	0	1	0	0	0	0	0	0	NA
555	LEA	10	2009	F	AD	6.5	S	0	0	0	0	0	0	0	0	NA
556	LEA	10	2009	F	AD	7.5	S	0	0	1	0	0	1	0	0	NA
557	LEA	10	2009	F	AD	3.5	S	0	1	0	0	0	1	0	0	NA
558	LEA	10	2009	F	AD	2.5	FP	0	D	0	0	0	0	0	0	NA
559	LEA	10	2009	F	AD	4.5	S	0	D	1	0	0	0	0	0	NA
560	LEA	10	2009	F	AD	8.5	S	0	1	0	0	0	1	0	0	NA
561	LEA	10	2009	F	AD	6.5	S	0	1	0	0	0	0	0	0	NA
562	LEA	10	2009	F	AD	7.5	S	0	0	0	0	0	0	0	0	NA
563	LEA	10	2009	F	AD	2.5	S	0	0	0	0	0	0	0	0	NA
564	LEA	10	2009	F	AD	5.5	S	0	0	0	0	0	0	0	0	NA
565	LEA	10	2009	F	AD	9.5	S	0	1	0	0	0	1	0	0	NA
566	LEA	10	2009	F	AD	5.5	S	0	1	0	0	0	0	0	0	NA
567	LEA	10	2009	F	AD	10.5	S	0	1	1	0	0	0	0	0	NA
568	LEA	11	2007	F	CA	0.42	FP	0	D	0	0	0	0	0	0	NA
569	LEA	11	2007	F	CA	0.42	FP	0	0	0	0	0	0	0	0	NA
570	LEA	11	2007	F	CA	0.42	FP	0	D	0	0	0	0	0	0	NA
571	BA	3	2008	M	YE	1	S	0	0	0	0	0	0	0	0	NA
572	BA	3	2008	F	YE	1	S	1	0	0	0	0	0	0	0	NA
573	BA	3	2008	F	YE	1	FP	NA	NA	NA	NA	0	NA	NA	NA	NA
574	BA	4	2009	M	YE	1	S	0	D	0	0	0	0	0	0	NA
575	BA	4	2009	F	YE	1	S	0	D	0	0	0	1	0	0	NA
576	BA	9	2008	F	YE	1	S	0	0	0	0	0	0	0	0	NA
577	BA	9	2007	M	YE	1	FP	0	D	0	0	0	0	0	0	NA
578	BA	9	2008	M	YE	1	S	0	1	0	0	0	0	0	0	NA
579	BA	9	2008	F	YE	1	S	0	1	0	0	0	0	0	0	NA
580	BNW	12	2013	F	YE	1	FP	NA	NA	NA	NA	NA	NA	NA	NA	NA
581	BNW	12	2013	F	YE	1	FP	NA	NA	NA	NA	NA	NA	NA	NA	NA
582	LEA	11	2007	M	CA	0.42	FP	0	D	0	0	0	0	0	0	NA
583	BA	3	2008	M	AD	2	S	0	0	0	0	0	0	0	0	NA
584	BA	4	2009	F	AD	2	S	0	D	0	0	0	0	0	0	NA
585	BA	4	2009	F	AD	2	S	0	1	0	0	0	0	0	0	NA
586	BA	9	2007	F	AD	2	S	0	0	0	0	0	0	0	0	NA
587	BA	9	2007	M	AD	2	S	0	0	0	0	0	0	0	0	NA
588	BA	9	2008	M	AD	2	S	0	D	0	0	0	0	0	0	NA
589	BA	9	2007	F	AD	2	S	0	D	0	0	0	0	0	0	NA
590	BA	9	2007	M	AD	2	S	0	D	0	0	0	0	0	0	NA
591	BA	9	2007	M	AD	2	FP	0	D	0	0	0	0	0	0	NA
592	BA	9	2007	M	AD	2	S	0	D	0	0	0	0	0	0	NA
593	BA	9	2007	F	AD	2	S	0	D	0	0	0	0	0	0	NA
594	BA	9	2007	F	AD	2	S	0	1	0	0	0	0	0	0	NA
595	BNW	12	2013	M	AD	2	FP	NA	NA	NA	NA	NA	NA	NA	NA	NA
596	LEA	11	2007	M	CA	0.42	FP	0	D	0	0	0	0	0	0	NA
597	LEA	11	2007	F	CA	0.42	FP	0	D	0	0	0	0	0	0	NA
598	LEA	11	2007	F	CA	0.42	FP	0	D	0	0	0	0	0	0	NA
599	LEA	11	2007	M	CA	0.42	FP	0	D	0	0	0	0	0	0	NA
600	LEA	11	2007	M	CA	0.42	FP	0	D	0	0	0	0	0	0	NA
601	LEA	11	2007	F	CA	0.42	FP	0	D	0	0	0	0	0	0	NA
602	LEA	11	2007	F	CA	0.42	FP	0	1	0	0	0	0	0	0	NA
603	LEA	11	2007	F	CA	0.42	FP	0	1	0	0	0	0	0	0	NA
604	LEA	11	2007	F	CA	0.42	FP	0	1	0	0	0	0	0	0	NA
605	LEA	11	2007	F	CA	0.42	FP	0	1	0	0	0	0	0	0	NA
606	LEA	11	2007	F	CA	0.42	FP	0	D	0	0	0	0	0	0	NA
607	LEA	11	2007	F	CA	0.42	FP	0	0	0	0	0	0	0	0	NA
608	LEA	10	2008	F	CA	0.33	FP	0	D	0	0	0	0	0	0	NA
609	LEA	10	2008	M	CA	0.33	FP	0	0	0	0	0	0	0	0	NA
610	LEA	10	2008	F	CA	0.33	FP	0	D	0	0	0	0	0	0	NA
611	LEA	10	2008	F	CA	0.33	FP	0	D	0	0	0	0	0	0	NA
612	LEA	10	2008	M	CA	0.33	FP	0	D	0	0	0	0	0	0	NA
613	LEA	10	2008	F	CA	0.33	FP	0	D	0	0	0	0	0	0	NA
614	KA	3	2009	NA	AD	2.83	S	0	0	0	0	0	0	0	0	NA
615	KA	3	2009	NA	AD	2.83	S	0	0	0	0	0	0	0	0	NA
616	KA	3	2009	NA	AD	2.83	S	0	0	0	0	0	0	0	0	NA
617	KA	3	2009	NA	AD	2.83	S	0	0	0	0	0	0	0	0	NA
618	AK	3	2008	F	AD	2.85	S	0	0	0	0	0	0	0	0	NA
619	AK	4	2008	F	AD	2.85	S	0	0	0	0	0	0	0	0	NA
620	AK	4	2008	F	AD	2.85	S	0	0	0	0	0	0	0	0	NA
621	AK	4	2008	F	AD	2.85	S	0	0	0	0	0	0	0	0	NA
622	AK	4	2008	F	AD	2.85	S	0	0	0	0	0	0	0	0	NA
623	AK	4	2008	F	AD	2.85	S	0	0	0	0	0	0	0	0	NA
624	AK	4	2008	F	AD	2.85	S	0	0	0	0	0	0	0	0	NA
625	BA	3	2008	F	AD	3	S	0	0	0	0	0	0	0	0	NA
626	BA	4	2009	M	AD	3	S	0	0	0	0	0	0	0	0	NA
627	BA	4	2009	F	AD	3	S	0	D	0	0	0	0	0	0	NA
628	BA	4	2009	F	AD	3	S	0	D	0	0	0	0	0	0	NA
629	BA	4	2009	F	AD	3	S	1	D	0	0	0	0	0	0	NA
630	BA	9	2007	F	AD	3	FP	0	D	0	0	0	0	0	0	NA
631	BA	9	2007	M	AD	3	S	0	1	0	0	0	0	0	0	NA
632	PCH	9	2009	M	AD	3	S	0	1	0	0	0	0	0	0	NA
633	BA	9	2007	M	AD	3	S	0	1	0	0	0	1	0	0	NA
634	PCH	9	2008	M	AD	3	S	0	1	1	0	0	0	0	0	NA
635	BA	9	2008	F	AD	3	S	0	1	0	0	0	0	0	0	NA
636	LEA	10	2008	F	CA	0.33	FP	0	0	0	0	0	0	0	0	NA
637	LEA	10	2008	F	CA	0.33	FP	0	D	0	0	0	0	0	0	NA
638	LEA	10	2008	M	CA	0.33	FP	0	D	0	0	0	0	0	0	NA
639	LEA	10	2008	M	CA	0.33	FP	0	D	0	0	0	0	0	0	NA
640	LEA	10	2008	M	CA	0.33	FP	0	1	0	0	0	0	0	0	NA
641	BNE	3	2004	F	AD	2	FP	0	NA	NA	0	NA	NA	NA	NA	NA
642	BNE	3	2004	F	AD	6	FP	0	NA	NA	0	NA	NA	NA	NA	NA
643	LEA	10	2009	F	CA	0.33	S	0	0	0	0	0	0	0	0	NA
644	LEA	10	2009	F	CA	0.33	S	0	0	0	0	0	0	0	0	NA
645	LEA	10	2009	F	CA	0.33	S	0	0	0	0	0	0	0	0	NA
646	LEA	10	2009	M	CA	0.33	S	0	0	0	0	0	0	0	0	NA
647	LEA	10	2009	F	CA	0.33	S	0	D	0	0	0	0	0	0	NA
648	LEA	10	2009	F	CA	0.33	FP	0	D	0	0	0	0	0	0	NA
649	LEA	10	2009	M	CA	0.33	S	0	0	0	0	0	0	0	0	NA
650	LEA	10	2009	F	CA	0.33	S	0	D	0	0	0	0	0	0	NA
651	LEA	10	2009	M	CA	0.33	S	0	0	0	0	0	0	0	0	NA
652	LEA	10	2009	M	CA	0.33	S	NA	0	NA	0	0	NA	0	NA	NA
653	LEA	10	2009	M	CA	0.33	FP	0	NA	0	NA	NA	0	NA	0	NA
654	LEA	10	2009	F	CA	0.33	S	0	0	0	0	0	0	0	0	NA
655	LEA	10	2009	F	CA	0.33	S	0	0	0	0	0	0	0	0	NA
656	LEA	10	2009	M	CA	0.33	S	0	0	0	0	0	0	0	0	NA
657	LEA	10	2009	M	CA	0.33	S	0	D	0	0	0	0	0	0	NA
658	LEA	10	2009	M	CA	0.33	S	0	D	0	0	0	0	0	0	NA
659	GEO	7	2007	F	AD	8.5	FP	0	0	0	0	0	0	0	0	NA
660	GEO	6	2007	F	AD	2.5	FP	0	1	0	0	0	0	0	0	NA
661	KA	3	2009	F	AD	3.83	S	0	0	0	0	0	0	0	0	NA
662	AK	4	2008	F	AD	3.85	S	0	0	0	0	0	0	0	0	NA
663	AK	4	2008	F	AD	3.85	S	0	0	0	0	0	0	0	0	NA
664	AK	4	2008	F	AD	3.85	S	0	0	0	0	0	0	0	0	NA
665	AK	4	2008	F	AD	3.85	S	0	0	0	0	0	0	0	0	NA
666	AK	4	2008	F	AD	3.85	S	0	0	0	0	0	0	0	0	NA
667	AK	4	2008	F	AD	3.85	S	0	0	0	0	0	0	0	0	NA
668	AK	4	2008	F	AD	3.85	S	0	0	0	0	0	0	0	0	NA
669	AK	4	2008	F	AD	3.85	S	0	0	0	0	0	0	0	0	NA
670	BA	3	2008	F	AD	4	S	0	0	NA	0	0	NA	0	NA	NA
671	BA	3	2008	F	AD	4	S	0	0	1	0	0	0	0	0	NA
672	BA	3	2008	F	AD	4	S	0	0	0	0	0	0	0	0	NA
673	BA	3	2008	M	AD	4	S	0	0	0	0	0	0	0	0	NA
674	BA	3	2008	F	AD	4	S	0	1	0	0	0	0	0	0	NA
675	BA	4	2009	F	AD	4	S	0	D	NA	1	0	NA	0	NA	NA
676	BA	4	2009	F	AD	4	S	NA	D	NA	0	0	NA	0	NA	NA
677	BA	4	2009	F	AD	4	S	0	1	0	0	1	0	0	0	NA
678	BA	4	2009	F	AD	4	S	0	1	0	0	0	0	0	0	NA
679	BA	4	2009	F	AD	4	FP	0	NA	0	NA	NA	0	NA	0	NA
680	BA	4	2009	F	AD	4	FP	NA	NA	0	NA	NA	0	NA	0	NA
681	PCH	9	2008	M	AD	4	S	0	1	1	0	0	0	0	0	NA
682	PCH	9	2008	M	AD	4	S	0	1	0	0	0	0	0	0	NA
683	PCH	9	2009	F	AD	4	S	0	1	1	0	0	0	0	0	NA
684	GEO	6	2007	F	AD	6.5	FP	NA	0	0	0	0	0	0	0	NA
685	GEO	6	2007	F	AD	3.5	FP	0	D	0	0	0	0	0	0	NA
686	GEO	6	2007	F	AD	2.5	FP	0	1	0	0	0	0	0	0	NA
687	GEO	6	2007	F	AD	7.5	FP	0	0	0	0	0	0	0	0	NA
688	GEO	6	2007	F	AD	3.5	FP	0	1	0	0	0	0	0	0	NA
689	GEO	6	2007	F	AD	3.5	FP	0	1	0	0	0	0	0	0	NA
690	GEO	6	2007	F	AD	10.5	FP	0	1	0	0	0	0	0	0	NA
691	GEO	6	2007	F	AD	12.5	FP	0	0	0	0	0	0	0	0	NA
692	GEO	6	2007	F	AD	9.5	FP	0	1	0	0	0	0	0	0	NA
693	GEO	6	2007	F	AD	10.5	FP	0	1	0	0	0	0	0	0	NA
694	GEO	6	2007	F	AD	3.5	FP	0	0	0	0	0	0	0	0	NA
695	GEO	6	2007	F	AD	3.5	FP	0	0	0	0	0	0	0	0	NA
696	KA	3	2009	F	AD	4.83	S	0	0	0	0	0	0	0	0	NA
697	KA	3	2009	F	AD	4.83	S	0	0	0	0	0	0	0	0	NA
698	KA	3	2009	F	AD	4.83	S	0	0	0	0	0	0	0	0	NA
699	KA	3	2009	F	AD	4.83	S	0	0	0	0	0	0	0	0	NA
700	KA	3	2009	F	AD	4.83	S	0	0	0	0	0	0	0	0	NA
701	KA	3	2009	F	AD	4.83	S	0	0	0	0	0	0	0	0	NA
702	AK	3	2008	F	AD	4.85	S	0	0	0	0	0	0	0	0	NA
703	AK	3	2008	F	AD	4.85	S	0	0	0	0	0	0	0	0	NA
704	AK	4	2008	F	AD	4.85	S	0	0	0	0	0	0	0	0	NA
705	AK	4	2008	F	AD	4.85	S	0	0	0	0	0	0	0	0	NA
706	AK	4	2008	F	AD	4.85	S	0	0	0	0	0	0	0	0	NA
707	AK	4	2008	F	AD	4.85	S	0	0	0	0	0	0	0	0	NA
708	BA	3	2008	F	AD	5	S	0	0	0	0	0	0	0	0	NA
709	BA	3	2008	F	AD	5	S	0	D	0	0	0	0	0	0	NA
710	BA	3	2008	M	AD	5	S	0	1	0	0	1	0	0	0	NA
711	BA	4	2009	F	AD	5	S	0	0	NA	0	0	NA	0	NA	NA
712	BA	4	2009	F	AD	5	S	0	D	0	0	0	1	0	0	NA
713	BA	4	2009	F	AD	5	S	0	D	0	0	0	1	0	0	NA
714	BA	4	2009	F	AD	5	FP	0	1	0	0	0	0	0	0	NA
715	BA	4	2009	F	AD	5	FP	NA	NA	0	NA	NA	0	NA	0	NA
716	PCH	9	2008	M	AD	5	S	0	0	0	0	0	0	0	0	NA
717	PCH	9	2008	M	AD	5	S	0	0	0	0	0	0	0	0	NA
718	PCH	9	2009	M	AD	5	S	0	0	0	0	0	1	0	0	NA
719	BA	9	2007	M	AD	5	S	0	D	0	0	0	0	0	0	NA
720	BA	9	2007	F	AD	5	S	0	D	0	0	0	0	0	0	NA
721	BA	9	2007	M	AD	5	S	0	D	0	0	0	1	0	0	NA
722	PCH	9	2009	M	AD	5	FP	0	1	0	0	0	0	0	0	NA
723	BA	9	2008	M	AD	5	S	0	1	0	0	0	0	0	0	NA
724	BA	9	2008	F	AD	5	S	0	1	1	0	0	0	0	0	NA
725	PCH	9	2009	M	AD	5	FP	0	1	0	0	0	0	0	0	NA
726	BA	9	2007	M	AD	5	S	0	1	0	1	0	0	0	0	NA
727	BNW	12	2013	M	AD	5	FP	NA	NA	NA	NA	NA	NA	NA	NA	NA
728	GEO	6	2007	F	AD	10.5	FP	0	0	0	0	0	0	0	0	NA
729	GEO	10	2007	F	AD	8.5	FP	0	0	0	0	0	0	0	0	NA
730	GEO	10	2007	F	AD	10.5	FP	0	1	0	0	0	0	0	0	NA
731	GEO	10	2007	F	AD	5.5	FP	0	1	0	0	0	0	0	0	NA
732	GEO	10	2007	F	AD	9.5	FP	0	1	0	0	0	0	0	0	NA
733	GEO	10	2007	F	AD	3.5	FP	0	0	0	0	0	0	0	0	NA
734	GEO	10	2007	F	AD	6.5	FP	0	D	0	0	0	0	0	0	NA
735	GEO	10	2007	F	AD	7.5	FP	0	1	0	0	0	0	0	0	NA
736	GEO	10	2007	F	AD	4.5	FP	0	1	0	0	0	0	0	0	NA
737	GEO	10	2007	F	AD	9.5	FP	0	1	0	0	0	0	0	0	NA
738	GEO	10	2007	F	AD	8.5	FP	0	1	0	0	0	0	0	0	NA
739	GEO	6	2008	F	AD	3.5	FP	0	D	0	0	0	0	0	0	NA
740	GEO	6	2008	F	AD	NA	FP	0	1	0	0	0	0	0	0	NA
741	KA	3	2009	F	AD	5.83	S	0	0	0	0	0	0	0	0	NA
742	KA	3	2009	F	AD	5.83	S	0	0	0	0	0	0	0	0	NA
743	KA	3	2009	F	AD	5.83	S	0	0	0	0	0	0	0	0	NA
744	KA	3	2009	F	AD	5.83	S	0	0	0	0	0	0	0	0	NA
745	KA	3	2009	F	AD	5.83	S	0	0	0	0	0	0	0	0	NA
746	AK	4	2008	F	AD	5.85	S	0	0	0	0	0	0	0	0	NA
747	AK	4	2008	F	AD	5.85	S	0	0	0	0	0	0	0	0	NA
748	BA	3	2008	F	AD	6	S	0	0	0	0	0	1	0	0	NA
749	BA	3	2008	F	AD	6	S	0	1	0	0	0	0	0	0	NA
750	BA	3	2008	F	AD	6	S	0	1	0	0	0	1	0	0	NA
751	BA	4	2009	F	AD	6	S	0	1	0	0	0	1	0	0	NA
752	BA	9	2007	F	AD	6	S	0	0	0	0	0	0	0	0	NA
753	PCH	9	2008	M	AD	6	S	0	0	1	0	0	0	0	0	NA
754	PCH	9	2009	M	AD	6	S	0	0	1	0	0	0	0	0	NA
755	PCH	9	2008	M	AD	6	S	0	0	0	0	0	1	0	0	NA
756	BA	9	2007	F	AD	6	S	0	D	0	0	0	0	0	0	NA
757	BA	9	2008	M	AD	6	S	0	D	0	0	0	1	0	0	NA
758	BA	9	2008	M	AD	6	S	0	D	0	0	0	1	0	0	NA
759	BA	9	2008	M	AD	6	S	0	D	0	0	0	1	0	0	NA
760	BA	9	2008	M	AD	6	S	0	D	0	0	0	1	0	0	NA
761	BA	9	2007	M	AD	6	S	0	D	0	0	0	0	0	0	NA
762	BA	9	2007	F	AD	6	S	0	1	0	0	0	1	0	0	NA
763	BA	9	2008	M	AD	6	FP	0	1	0	0	0	0	0	0	NA
764	BA	9	2007	M	AD	6	S	0	1	0	0	0	1	0	0	NA
765	BA	9	2008	M	AD	6	S	0	1	0	0	0	1	0	0	NA
766	PCH	9	2008	M	AD	6	S	0	1	1	0	0	1	0	0	NA
767	PCH	9	2009	M	AD	6	S	0	1	1	0	0	0	0	0	NA
768	GEO	6	2008	F	AD	4.5	FP	0	0	0	0	0	0	0	0	NA
769	GEO	6	2008	F	AD	6.5	FP	0	1	0	0	0	0	0	0	NA
770	GEO	6	2008	F	AD	3.5	FP	0	1	0	0	0	0	0	0	NA
771	GEO	6	2008	F	AD	9.5	FP	0	1	0	0	0	0	0	0	NA
772	GEO	6	2008	F	AD	7.5	FP	0	D	0	0	0	0	0	0	NA
773	GEO	10	2008	F	AD	3.5	FP	0	0	0	0	0	0	0	0	NA
774	GEO	10	2008	F	AD	2.5	FP	0	0	0	0	0	0	0	0	NA
775	GEO	10	2008	F	AD	9.5	FP	0	D	0	0	0	0	0	0	NA
776	GEO	10	2008	F	AD	NA	FP	0	D	0	0	0	0	0	0	NA
777	GEO	10	2008	F	AD	NA	FP	0	0	0	0	0	0	0	0	NA
778	GEO	10	2008	F	AD	6.5	FP	0	1	0	0	0	0	0	0	NA
779	GEO	10	2008	F	AD	8.5	FP	0	0	0	0	0	0	0	0	NA
780	GEO	10	2008	F	AD	10.5	FP	0	1	0	0	0	0	0	0	NA
781	GEO	11	2008	F	AD	9.5	FP	0	D	0	0	0	0	0	0	NA
782	KA	3	2009	F	AD	6.83	S	0	0	0	0	0	0	0	0	NA
783	KA	3	2009	F	AD	6.83	S	0	0	0	0	0	0	0	0	NA
784	KA	3	2009	F	AD	6.83	S	0	0	0	0	0	0	0	0	NA
785	KA	3	2009	F	AD	6.83	S	0	0	0	0	0	0	0	0	NA
786	AK	4	2008	F	AD	6.85	S	0	0	0	0	0	0	0	0	NA
787	AK	4	2008	F	AD	6.85	S	0	0	0	0	0	0	0	0	NA
788	AK	4	2008	F	AD	6.85	S	0	0	0	0	0	0	0	0	NA
789	AK	4	2008	F	AD	6.85	S	0	0	0	0	0	0	0	0	NA
790	BA	3	2008	F	AD	7	S	0	0	0	0	0	1	0	0	NA
791	BA	3	2008	F	AD	7	S	0	1	0	0	0	0	0	0	NA
792	BA	3	2008	F	AD	7	S	1	1	0	0	0	1	0	0	NA
793	BA	3	2008	F	AD	7	S	0	1	0	0	0	1	0	0	NA
794	BA	3	2008	F	AD	7	FP	NA	NA	NA	0	0	NA	NA	NA	NA
795	BA	4	2009	F	AD	7	S	0	D	1	0	0	0	0	0	NA
796	PCH	9	2008	M	AD	7	S	0	0	0	0	0	0	0	0	NA
797	PCH	9	2008	M	AD	7	S	0	0	0	0	0	1	0	0	NA
798	BA	9	2008	F	AD	7	S	0	1	0	0	0	1	0	0	NA
799	PCH	9	2009	M	AD	7	S	0	1	0	0	0	1	0	0	NA
800	GEO	11	2008	F	AD	2.5	FP	0	1	0	0	0	0	0	0	NA
801	GEO	11	2008	F	AD	7.5	FP	0	D	0	0	0	0	0	0	NA
802	GEO	11	2008	F	AD	8.5	FP	0	1	0	0	0	0	0	0	NA
803	GEO	11	2008	F	AD	8.5	FP	0	D	0	0	0	0	0	0	NA
804	GEO	6	2009	F	AD	8.5	S	0	1	0	0	0	1	0	0	NA
805	GEO	6	2009	F	AD	6.5	S	0	1	0	0	0	1	0	0	NA
806	GEO	6	2009	F	AD	3.5	S	0	D	0	0	0	1	0	0	NA
807	GEO	6	2009	F	AD	4.5	S	0	1	0	0	0	1	0	0	NA
808	GEO	6	2009	F	AD	6.5	S	0	1	0	0	0	1	0	0	NA
809	GEO	6	2009	F	AD	3.5	S	0	D	0	0	0	1	0	0	NA
810	GEO	6	2009	F	AD	8.5	S	NA	1	NA	0	0	NA	0	0	NA
811	GEO	6	2009	F	AD	8.5	FP	0	NA	0	0	NA	1	NA	0	NA
812	GEO	6	2009	F	AD	5.5	S	0	0	NA	0	0	NA	0	NA	NA
813	GEO	6	2009	F	AD	5.5	FP	NA	NA	0	NA	NA	1	NA	0	NA
814	GEO	6	2009	F	AD	8.5	S	0	1	0	0	0	1	0	0	NA
815	GEO	6	2009	F	AD	9.5	S	0	1	0	0	0	1	0	0	NA
816	GEO	6	2009	F	AD	7.5	S	0	1	0	0	0	1	0	0	NA
817	GEO	6	2009	F	AD	2.5	S	0	D	0	0	0	0	0	0	NA
818	KA	3	2009	F	AD	7.83	S	0	0	0	0	0	0	0	0	NA
819	KA	3	2009	F	AD	7.83	S	0	0	0	0	0	0	0	0	NA
820	KA	3	2009	F	AD	7.83	S	0	0	0	0	0	0	0	0	NA
821	KA	3	2009	F	AD	7.83	S	0	0	0	0	0	0	0	0	NA
822	KA	3	2009	F	AD	7.83	S	0	0	0	0	0	0	0	0	NA
823	AK	4	2008	F	AD	7.85	S	0	0	0	0	0	0	0	0	NA
824	AK	4	2008	F	AD	7.85	S	0	0	0	0	0	0	0	0	NA
825	AK	4	2008	F	AD	7.85	S	0	0	0	0	0	0	0	0	NA
826	AK	4	2008	F	AD	7.85	S	0	0	0	0	0	0	0	0	NA
827	AK	4	2008	F	AD	7.85	S	0	0	0	0	0	0	0	0	NA
828	BA	3	2008	F	AD	8	S	0	0	0	0	0	1	0	0	NA
829	BA	3	2008	F	AD	8	S	0	1	0	0	0	1	0	0	NA
830	BNE	4	2004	F	AD	6	FP	0	NA	0	0	NA	NA	NA	NA	NA
831	BA	3	2008	F	AD	8	S	0	1	0	0	0	0	0	0	NA
832	BNE	4	2006	M	AD	3	FP	0	NA	NA	0	NA	NA	NA	NA	NA
833	BNE	4	2006	M	AD	4	FP	0	NA	NA	0	NA	NA	NA	NA	NA
834	BNE	4	2006	M	AD	3	FP	0	NA	NA	0	NA	NA	NA	NA	NA
835	BNE	4	2006	M	AD	6	FP	0	NA	NA	0	NA	NA	NA	NA	NA
836	BA	3	2008	F	AD	8	S	0	1	0	0	0	0	0	0	NA
837	BNE	4	2006	M	AD	4	FP	0	NA	NA	0	NA	NA	NA	NA	NA
838	BNE	4	2006	M	AD	7	FP	0	NA	NA	0	NA	NA	NA	NA	NA
839	BNE	4	2009	F	AD	9	FP	0	NA	NA	0	NA	NA	NA	NA	NA
840	BNE	4	2006	M	AD	6	FP	0	NA	NA	0	NA	NA	NA	NA	NA
841	BNE	4	2009	F	AD	10	FP	0	NA	NA	0	NA	NA	NA	NA	NA
842	BNE	4	2009	F	AD	5	FP	0	NA	NA	0	NA	NA	NA	NA	NA
843	BA	3	2008	F	AD	8	S	0	1	0	0	0	1	0	0	NA
844	BNE	4	2006	M	AD	5	FP	0	NA	NA	0	NA	NA	NA	NA	NA
845	BNE	4	2009	F	AD	2	FP	0	NA	NA	0	NA	NA	NA	NA	NA
846	BNE	4	2006	M	AD	6	FP	0	NA	NA	0	NA	NA	NA	NA	NA
847	BNE	4	2006	M	AD	4	FP	0	NA	NA	0	NA	NA	NA	NA	NA
848	BNE	4	2006	M	AD	2	FP	0	NA	NA	0	NA	NA	NA	NA	NA
849	BNE	4	2006	M	AD	7	FP	0	NA	NA	0	NA	NA	NA	NA	NA
850	BNE	4	2009	F	AD	8	FP	0	NA	NA	0	NA	NA	NA	NA	NA
851	BNE	4	2006	M	YE	1	FP	0	NA	NA	0	NA	NA	NA	NA	NA
852	BNE	4	2009	F	AD	7	FP	0	NA	NA	0	NA	NA	NA	NA	NA
853	BNE	4	2009	F	AD	6	FP	0	NA	NA	0	NA	NA	NA	NA	NA
854	BNE	4	2009	F	AD	6	FP	0	NA	NA	0	NA	NA	NA	NA	NA
855	BNE	4	2009	F	AD	5	FP	0	NA	NA	0	NA	NA	NA	NA	NA
856	BNE	4	2009	F	AD	NA	FP	0	NA	NA	0	NA	NA	NA	NA	NA
857	BNE	4	2009	F	AD	6	FP	0	NA	NA	0	NA	NA	NA	NA	NA
858	BNE	4	2004	F	AD	8	FP	0	NA	NA	0	NA	NA	NA	NA	NA
859	BA	4	2009	F	AD	8	S	0	1	0	0	0	0	0	0	NA
860	BNE	4	2009	F	AD	11	FP	0	NA	NA	0	NA	NA	NA	NA	NA
861	BNE	4	2006	M	AD	6	FP	0	NA	NA	0	NA	NA	NA	NA	NA
862	BNE	4	2006	M	AD	5	FP	0	NA	NA	0	NA	NA	NA	NA	NA
863	BNE	4	2009	F	AD	4	FP	0	NA	NA	0	NA	NA	NA	NA	NA
864	BA	4	2009	F	AD	8	S	0	1	0	0	0	0	0	0	NA
865	BA	9	2007	M	AD	8	S	0	0	0	0	0	0	0	0	NA
866	PCH	9	2008	M	AD	8	S	0	1	1	0	0	1	0	0	NA
867	BA	9	2008	M	AD	8	S	0	1	0	0	0	1	0	0	NA
868	BNE	4	2009	F	AD	2	FP	0	NA	NA	0	NA	NA	NA	NA	NA
869	BA	9	2007	M	AD	8	S	0	1	0	0	0	1	0	0	NA
870	PCH	9	2008	M	AD	8	S	0	1	1	0	0	1	0	0	NA
871	BA	9	2008	M	AD	8	S	0	1	0	0	0	1	0	0	NA
872	BA	9	2007	F	AD	8	S	0	1	0	0	0	1	0	0	NA
873	PCH	9	2008	M	AD	8	S	0	1	1	0	0	1	0	0	NA
874	GEO	6	2009	F	AD	9.5	S	0	1	0	0	0	1	0	0	NA
875	GEO	6	2009	F	AD	3.5	S	0	1	0	0	0	0	0	0	NA
876	GEO	6	2009	F	AD	10.5	S	0	1	0	0	0	1	0	0	NA
877	GEO	10	2009	F	AD	5.5	S	0	1	0	0	0	1	0	0	NA
878	BNE	4	2004	F	AD	5	FP	NA	NA	NA	NA	NA	NA	NA	NA	NA
879	BNE	4	2004	F	AD	3	FP	NA	NA	NA	NA	NA	NA	NA	NA	NA
880	BNE	4	2004	F	AD	7	FP	NA	NA	NA	NA	NA	NA	NA	NA	NA
881	BNE	4	2004	F	AD	5	FP	NA	NA	NA	NA	NA	NA	NA	NA	NA
882	BNE	4	2004	F	AD	7	FP	NA	NA	NA	NA	NA	NA	NA	NA	NA
883	BNE	4	2004	F	AD	7	FP	NA	NA	NA	NA	NA	NA	NA	NA	NA
884	BNE	4	2004	F	AD	7	FP	NA	NA	NA	NA	NA	NA	NA	NA	NA
885	BNE	4	2004	F	YE	1	FP	NA	NA	NA	NA	NA	NA	NA	NA	NA
886	BNE	4	2004	F	YE	1	FP	NA	NA	NA	NA	NA	NA	NA	NA	NA
887	BNE	4	2004	F	AD	2	FP	NA	NA	NA	NA	NA	NA	NA	NA	NA
888	BNE	4	2004	F	AD	7	FP	NA	NA	NA	NA	NA	NA	NA	NA	NA
889	BNE	4	2004	F	AD	7	FP	NA	NA	NA	NA	NA	NA	NA	NA	NA
890	GEO	10	2009	F	AD	3.5	S	0	1	0	0	0	0	0	0	NA
891	GEO	10	2009	F	AD	2.5	FP	0	1	0	0	0	0	NA	0	NA
892	GEO	10	2009	F	AD	2.5	S	NA	NA	NA	NA	NA	NA	0	NA	NA
893	GEO	10	2009	F	AD	10.5	S	0	1	1	0	0	1	0	0	NA
894	GEO	10	2009	F	AD	2.5	S	0	1	0	0	0	0	0	0	NA
895	GEO	10	2009	F	AD	5.5	S	0	1	0	0	0	1	0	0	NA
896	GEO	10	2009	F	AD	11.5	FP	0	D	0	0	0	0	NA	0	NA
897	GEO	10	2009	F	AD	11.5	S	NA	NA	NA	NA	NA	NA	0	NA	NA
898	GEO	10	2009	F	AD	9.5	S	0	1	0	0	0	1	0	0	NA
899	GEO	10	2009	F	AD	11.5	S	0	1	0	0	0	1	0	0	NA
900	GEO	10	2009	F	AD	4.5	S	0	1	1	0	0	0	0	0	NA
901	GEO	10	2009	F	AD	10.5	S	0	1	0	0	0	1	0	0	NA
902	GEO	10	2009	F	AD	2.5	S	0	1	1	0	0	0	0	0	NA
903	GEO	10	2009	F	AD	8.5	S	0	0	1	0	0	1	0	0	NA
904	GEO	10	2009	F	AD	4.5	S	0	0	0	0	0	0	0	0	NA
905	GEO	10	2009	F	AD	6.5	S	0	1	0	0	0	1	0	0	NA
906	GEO	10	2007	F	CA	0.33	FP	0	1	0	0	0	0	0	0	NA
907	KA	3	2009	F	AD	8.83	S	0	0	0	0	0	0	0	0	NA
908	KA	3	2009	F	AD	8.83	S	0	0	0	0	0	0	0	0	NA
909	AK	3	2008	F	AD	8.85	S	0	0	0	0	0	0	0	0	NA
910	AK	4	2008	F	AD	8.85	S	0	0	0	0	0	1	0	0	NA
911	AK	4	2008	F	AD	8.85	S	0	0	0	0	0	0	0	0	NA
912	AK	4	2008	F	AD	8.85	S	0	0	0	0	0	0	0	0	NA
913	AK	4	2008	F	AD	8.85	S	0	0	0	0	0	0	0	0	NA
914	BA	3	2008	F	AD	9	S	1	D	0	0	0	1	0	0	NA
915	BA	3	2008	F	AD	9	S	0	1	0	0	0	1	0	0	NA
916	BA	4	2009	F	AD	9	S	0	0	0	0	0	1	0	0	NA
917	BA	4	2009	F	AD	9	S	0	D	0	0	0	1	0	0	NA
918	BA	4	2009	F	AD	9	S	0	1	0	0	0	0	0	0	NA
919	BA	4	2009	F	AD	9	S	1	1	0	0	0	1	0	0	NA
920	BA	9	2008	M	AD	9	S	0	D	0	0	0	1	0	0	NA
921	BA	9	2007	M	AD	9	S	0	1	0	0	0	1	0	0	NA
922	BA	9	2008	F	AD	9	S	0	1	0	0	0	0	0	0	NA
923	GEO	10	2007	M	CA	0.33	FP	0	D	0	0	0	0	0	0	NA
924	GEO	10	2007	M	CA	0.33	FP	0	D	0	0	0	0	0	0	NA
925	GEO	10	2007	F	CA	0.33	FP	0	D	0	0	0	0	0	0	NA
926	GEO	10	2007	F	CA	0.33	FP	0	1	0	0	0	0	0	0	NA
927	GEO	10	2007	M	CA	0.33	FP	0	D	0	0	0	0	0	0	NA
928	GEO	10	2007	M	CA	0.33	FP	0	D	0	0	0	0	0	0	NA
929	GEO	10	2007	F	CA	0.33	FP	0	1	0	0	0	0	0	0	NA
930	GEO	10	2007	M	CA	0.33	FP	0	1	0	0	0	0	0	0	NA
931	GEO	10	2007	F	CA	0.33	FP	0	1	0	0	0	0	0	0	NA
932	GEO	10	2007	F	CA	0.33	FP	0	1	0	0	0	0	0	0	NA
933	GEO	10	2007	F	CA	0.33	FP	0	1	0	0	0	0	0	0	NA
934	GEO	10	2008	F	CA	0.33	FP	0	1	NA	0	0	NA	0	NA	NA
935	GEO	10	2008	M	CA	0.33	FP	0	D	0	0	0	0	0	0	NA
936	GEO	10	2008	M	CA	0.33	FP	0	1	NA	0	0	NA	0	NA	NA
937	GEO	10	2008	F	CA	0.33	FP	0	D	0	0	0	0	0	0	NA
938	KA	3	2009	F	AD	9.83	S	0	0	0	0	0	0	0	0	NA
939	KA	3	2009	F	AD	9.83	S	0	0	0	0	0	0	0	0	NA
940	KA	3	2009	F	AD	9.83	S	0	0	0	0	0	0	0	0	NA
941	KA	3	2009	F	AD	9.83	S	0	0	0	0	0	0	0	0	NA
942	KA	3	2009	F	AD	9.83	S	0	0	0	0	0	0	0	0	NA
943	AK	4	2008	F	AD	9.85	S	0	0	0	0	0	0	0	0	NA
944	AK	4	2008	F	AD	9.85	S	0	0	0	0	0	0	0	0	NA
945	AK	4	2008	F	AD	9.85	S	0	0	0	0	0	0	0	0	NA
946	BA	3	2008	F	AD	10	S	0	1	0	0	0	1	0	0	NA
947	BA	4	2009	F	AD	10	S	0	1	0	0	0	0	0	0	NA
948	BA	9	2007	F	AD	10	S	0	1	0	0	0	0	0	0	NA
949	BA	9	2008	F	AD	10	S	0	1	0	0	0	0	0	0	NA
950	GEO	10	2008	M	CA	0.33	FP	0	D	0	0	0	0	0	0	NA
951	GEO	10	2008	F	CA	0.33	FP	0	D	0	0	0	0	0	0	NA
952	GEO	10	2008	F	CA	0.33	FP	0	D	0	0	0	0	0	0	NA
953	GEO	10	2008	F	CA	0.33	FP	0	D	0	0	0	0	0	0	NA
954	GEO	10	2008	M	CA	0.33	FP	0	D	NA	0	0	NA	0	NA	NA
955	GEO	11	2008	F	CA	0.42	FP	0	D	0	0	0	0	0	0	NA
956	GEO	11	2008	F	CA	0.42	FP	0	1	NA	NA	0	NA	0	NA	NA
957	GEO	11	2008	M	CA	0.42	FP	0	1	NA	0	0	NA	0	NA	NA
958	GEO	11	2008	F	CA	0.42	FP	0	D	0	0	0	0	0	0	NA
959	GEO	11	2008	F	CA	0.42	FP	0	1	0	0	0	0	0	0	NA
960	GEO	10	2009	F	CA	0.33	S	0	0	0	0	0	0	0	0	NA
961	KA	3	2009	F	AD	10.83	S	0	0	0	0	0	0	0	0	NA
962	KA	3	2009	F	AD	10.83	S	0	0	0	0	0	0	0	0	NA
963	BA	3	2008	F	AD	11	S	0	1	0	0	0	0	0	0	NA
964	BA	4	2009	F	AD	11	S	0	1	0	0	0	0	0	0	NA
965	BA	9	2007	M	AD	11	S	0	D	0	0	0	0	0	0	NA
966	BA	9	2008	F	AD	11	S	0	1	0	0	0	1	0	0	NA
967	GEO	10	2009	M	CA	0.33	S	0	0	0	0	0	0	0	0	NA
968	GEO	10	2009	M	CA	0.33	S	0	D	0	0	0	0	0	0	NA
969	GEO	10	2009	F	CA	0.33	S	0	D	0	0	0	0	0	0	NA
970	GEO	10	2009	M	CA	0.33	S	0	0	0	0	0	0	0	0	NA
971	KA	3	2009	F	AD	11.83	S	0	0	0	0	0	0	0	0	NA
972	KA	3	2009	F	AD	11.83	S	0	0	0	0	0	0	0	0	NA
973	KA	3	2009	F	AD	11.83	S	0	0	0	0	0	0	0	0	NA
974	KA	3	2009	F	AD	11.83	S	0	0	0	0	0	0	0	0	NA
975	KA	3	2009	F	AD	11.83	S	0	0	0	0	0	0	0	0	NA
976	AK	4	2008	F	AD	11.85	S	0	0	0	0	0	1	0	0	NA
977	BA	3	2008	F	AD	12	S	0	1	0	0	0	1	0	0	NA
978	BNE	7	2008	F	AD	10	FP	0	NA	NA	0	NA	NA	NA	NA	NA
979	BNE	7	2008	NA	AD	7	FP	NA	NA	NA	NA	NA	NA	NA	NA	NA
980	BA	4	2009	F	AD	12	S	0	1	NA	0	0	NA	0	NA	NA
981	BA	4	2009	F	AD	12	S	0	1	0	0	1	1	0	0	NA
982	BA	4	2009	F	AD	12	FP	NA	NA	0	NA	NA	0	NA	0	NA
983	PCH	9	2009	M	AD	12	S	0	0	0	0	0	1	0	0	NA
984	BA	9	2008	F	AD	12	S	0	1	0	0	0	1	0	0	NA
985	BA	9	2008	F	AD	12	FP	0	1	0	0	0	0	0	0	NA
986	GEO	10	2009	F	CA	0.33	S	1	0	0	0	0	0	0	0	NA
987	GEO	10	2009	F	CA	0.33	S	0	D	0	0	0	0	0	0	NA
988	KA	3	2009	F	AD	13.83	S	0	0	0	0	0	0	0	0	NA
989	BA	9	2007	F	AD	14	S	0	1	1	0	0	0	0	0	NA
990	BA	9	2008	M	AD	16	FP	0	1	0	0	0	1	0	0	NA
991	BNW	1	2010	M	AD	NA	FP	0	NA	0	0	0	1	0	0	NA
992	BNW	9	2007	M	AD	3	S	0	0	0	0	0	1	0	0	NA
993	BNW	9	2007	M	AD	4	S	0	0	1	0	0	1	0	0	NA
994	BNW	9	2007	F	YE	1	S	0	0	0	0	0	0	0	0	NA
995	BNW	9	2007	M	AD	6	S	0	0	0	0	0	1	0	0	NA
996	BNW	9	2007	M	AD	6	S	0	0	0	0	1	1	0	0	NA
997	BNW	9	2007	M	AD	5	S	0	0	0	0	0	1	0	0	NA
998	BNW	9	2007	M	AD	4	S	0	0	0	0	1	0	0	0	NA
999	BNW	9	2007	M	AD	7	S	0	0	0	0	0	1	0	0	NA
1000	BNW	9	2007	M	AD	6	S	0	0	0	0	0	1	0	0	NA
1001	BNW	2	2010	M	AD	NA	FP	0	NA	0	0	0	0	0	0	NA
1002	BNW	2	2010	M	AD	NA	FP	0	NA	0	0	0	0	0	0	NA
1003	BNW	2	2010	M	AD	NA	FP	NA	NA	0	0	1	1	0	0	NA
1004	BNW	2	2010	M	AD	NA	FP	0	NA	0	0	0	0	0	0	NA
1005	BNW	2	2010	M	AD	NA	FP	0	NA	0	0	0	0	0	0	NA
1006	BNW	2	2010	M	AD	NA	FP	0	NA	0	0	0	1	0	0	NA
1007	BNW	2	2010	M	NA	NA	FP	0	NA	0	0	0	0	0	0	NA
1008	BNW	9	2008	M	AD	4	FP	0	0	1	0	0	0	0	0	NA
1009	BNW	9	2007	M	AD	10	S	0	D	0	0	0	1	0	0	NA
1010	BNW	9	2008	M	AD	5	FP	0	D	0	0	0	0	0	0	NA
1011	BNW	9	2007	M	AD	3	FP	0	D	0	0	0	1	0	0	NA
1012	BNW	9	2007	M	AD	5	FP	0	D	0	0	0	1	0	0	NA
1013	GEO	10	2009	M	CA	0.33	S	0	0	0	0	0	0	0	0	NA
1014	BNW	9	2007	M	AD	2	FP	0	D	0	0	0	0	0	0	NA
1015	BNW	9	2008	M	AD	4	FP	0	1	0	0	0	1	0	0	NA
1016	BNW	9	2008	M	YE	1	FP	0	1	0	0	0	0	0	0	NA
1017	BNW	9	2008	M	AD	7	FP	0	1	0	0	0	1	0	0	NA
1018	BNW	9	2008	M	AD	5	FP	0	1	0	0	0	1	0	0	NA
1019	GEO	10	2009	F	CA	0.33	S	0	0	0	0	0	0	0	0	NA
1020	BNW	3	2005	F	NA	NA	FP	NA	NA	NA	NA	NA	NA	NA	NA	NA
1021	BNW	3	2005	F	NA	NA	FP	NA	NA	NA	NA	NA	NA	NA	NA	NA
1022	BNW	3	2005	F	NA	NA	FP	NA	NA	NA	NA	NA	NA	NA	NA	NA
1023	BNW	3	2005	F	NA	NA	FP	NA	NA	NA	NA	NA	NA	NA	NA	NA
1024	BNW	3	2005	F	NA	NA	FP	NA	NA	NA	NA	NA	NA	NA	NA	NA
1025	BNW	3	2005	F	NA	NA	FP	NA	NA	NA	NA	NA	NA	NA	NA	NA
1026	BNW	3	2005	M	NA	NA	FP	NA	NA	NA	NA	NA	NA	NA	NA	NA
1027	BNW	3	2005	F	NA	NA	FP	NA	NA	NA	NA	NA	NA	NA	NA	NA
1028	BNW	3	2005	F	NA	NA	FP	NA	NA	NA	NA	NA	NA	NA	NA	NA
1029	BNW	3	2005	M	NA	NA	FP	NA	NA	NA	NA	NA	NA	NA	NA	NA
1030	BNW	3	2005	F	NA	NA	FP	NA	NA	NA	NA	NA	NA	NA	NA	NA
1031	BNW	9	2008	M	AD	5	FP	0	1	0	0	0	1	0	0	NA
1032	BNW	3	2005	F	NA	NA	FP	NA	NA	NA	NA	NA	NA	NA	NA	NA
1033	BNW	3	2005	F	NA	NA	FP	NA	NA	NA	NA	NA	NA	NA	NA	NA
1034	BNW	3	2005	F	NA	NA	FP	NA	NA	NA	NA	NA	NA	NA	NA	NA
1035	BNW	3	2005	F	NA	NA	FP	NA	NA	NA	NA	NA	NA	NA	NA	NA
1036	BNW	3	2005	F	NA	NA	FP	NA	NA	NA	NA	NA	NA	NA	NA	NA
1037	BNW	3	2005	F	NA	NA	FP	NA	NA	NA	NA	NA	NA	NA	NA	NA
1038	BNW	3	2005	F	NA	NA	FP	NA	NA	NA	NA	NA	NA	NA	NA	NA
1039	BNW	3	2005	F	NA	NA	FP	NA	NA	NA	NA	NA	NA	NA	NA	NA
1040	BNW	3	2005	F	NA	NA	FP	NA	NA	NA	NA	NA	NA	NA	NA	NA
1041	BNW	3	2005	F	NA	NA	FP	NA	NA	NA	NA	NA	NA	NA	NA	NA
1042	BNW	3	2005	F	NA	NA	FP	NA	NA	NA	NA	NA	NA	NA	NA	NA
1043	BNW	3	2005	F	NA	NA	FP	NA	NA	NA	NA	NA	NA	NA	NA	NA
1044	BNW	3	2005	F	NA	NA	FP	NA	NA	NA	NA	NA	NA	NA	NA	NA
1045	BNW	3	2005	F	NA	NA	FP	NA	NA	NA	NA	NA	NA	NA	NA	NA
1046	BNW	9	2007	M	AD	5	S	0	1	0	0	0	1	0	0	NA
1047	BNW	3	2005	F	NA	NA	FP	NA	NA	NA	NA	NA	NA	NA	NA	NA
1048	BNW	3	2005	F	NA	NA	FP	NA	NA	NA	NA	NA	NA	NA	NA	NA
1049	BNW	3	2005	F	NA	NA	FP	NA	NA	NA	NA	NA	NA	NA	NA	NA
1050	BNW	3	2005	F	NA	NA	FP	NA	NA	NA	NA	NA	NA	NA	NA	NA
1051	BNW	9	2007	M	AD	7	S	0	1	1	0	0	1	0	0	NA
1052	BNW	9	2008	M	AD	7	FP	0	1	0	0	0	1	0	0	NA
1053	BNW	9	2008	M	AD	10	FP	0	1	0	0	0	1	0	0	NA
1054	BNW	9	2007	M	AD	10	S	0	1	0	0	0	1	0	0	NA
1055	BNW	9	2007	M	AD	10	S	0	1	1	0	0	1	0	0	NA
1056	BNW	9	2007	M	AD	9	S	0	1	0	0	0	1	0	0	NA
1057	BNW	9	2007	M	AD	8	S	0	1	0	0	0	1	0	0	NA
1058	BNW	9	2007	F	AD	12	S	0	1	0	0	0	1	0	0	NA
1059	BNW	9	2007	M	AD	NA	FP	0	NA	NA	NA	0	NA	NA	NA	NA
1060	BNW	9	2007	F	AD	NA	FP	0	NA	NA	NA	0	NA	NA	NA	NA
1061	BNW	9	2007	F	YE	NA	FP	0	NA	NA	NA	0	NA	NA	NA	NA
1062	BNW	9	2007	M	AD	NA	FP	0	NA	NA	NA	0	NA	NA	NA	NA
1063	BNW	9	2007	M	AD	NA	FP	0	NA	NA	NA	0	NA	NA	NA	NA
1064	BNW	9	2007	M	AD	NA	FP	0	NA	NA	NA	0	NA	NA	NA	NA
1065	BNW	9	2007	M	AD	NA	FP	0	NA	NA	NA	0	NA	NA	NA	NA
1066	BNW	9	2007	M	AD	NA	FP	0	NA	NA	NA	0	NA	NA	NA	NA
1067	BNW	9	2007	M	AD	NA	FP	0	NA	NA	NA	0	NA	NA	NA	NA
1068	BNW	9	2007	M	AD	NA	FP	0	NA	NA	NA	0	NA	NA	NA	NA
1069	BNW	9	2007	M	AD	NA	FP	0	NA	NA	NA	0	NA	NA	NA	NA
1070	BNW	9	2007	M	AD	NA	FP	0	NA	NA	NA	NA	NA	NA	NA	NA
1071	BNW	9	2007	M	AD	NA	FP	0	NA	NA	NA	0	NA	NA	NA	NA
1072	BNW	9	2007	M	AD	NA	FP	0	NA	NA	NA	0	NA	NA	NA	NA
1073	BNW	9	2007	M	AD	NA	FP	0	NA	NA	NA	0	NA	NA	NA	NA
1074	BNW	9	2007	M	AD	NA	FP	0	NA	NA	NA	0	NA	NA	NA	NA
1075	BNW	9	2007	M	AD	NA	FP	0	NA	NA	NA	0	NA	NA	NA	NA
1076	BNW	9	2007	M	AD	NA	FP	0	NA	NA	NA	0	NA	NA	NA	NA
1077	BNW	9	2007	M	AD	NA	FP	0	NA	NA	NA	0	NA	NA	NA	NA
1078	BNW	9	2007	M	AD	NA	FP	0	NA	NA	NA	0	NA	NA	NA	NA
1079	BNW	9	2008	M	AD	NA	FP	0	NA	NA	NA	0	NA	NA	NA	NA
1080	BNW	9	2008	M	AD	NA	FP	0	NA	NA	NA	0	NA	NA	NA	NA
1081	BNW	9	2008	M	AD	NA	FP	0	NA	NA	NA	0	NA	NA	NA	NA
1082	BNW	9	2008	M	AD	NA	FP	0	NA	NA	NA	0	NA	NA	NA	NA
1083	BNW	9	2008	M	AD	NA	FP	0	NA	NA	NA	0	NA	NA	NA	NA
1084	BNW	9	2008	M	AD	NA	FP	0	NA	NA	NA	0	NA	NA	NA	NA
1085	BNW	9	2008	M	AD	NA	FP	0	NA	NA	NA	0	NA	NA	NA	NA
1086	BNW	9	2008	M	AD	NA	FP	0	NA	NA	NA	0	NA	NA	NA	NA
1087	BNW	9	2008	M	AD	NA	FP	NA	NA	NA	NA	0	NA	NA	NA	NA
1088	BNW	9	2008	M	AD	NA	FP	NA	NA	NA	NA	0	NA	NA	NA	NA
1089	BNW	9	2008	M	AD	NA	FP	NA	NA	NA	NA	0	NA	NA	NA	NA
1090	BNW	9	2008	M	AD	NA	FP	NA	NA	NA	NA	NA	NA	NA	NA	NA
1091	BNW	9	2008	M	YE	NA	FP	NA	NA	NA	NA	NA	NA	NA	NA	NA
1092	BNW	9	2008	M	AD	NA	FP	NA	NA	NA	NA	NA	NA	NA	NA	NA
1093	BNW	9	2008	M	AD	NA	FP	NA	NA	NA	NA	NA	NA	NA	NA	NA
1094	BNW	9	2008	M	AD	NA	FP	NA	NA	NA	NA	NA	NA	NA	NA	NA
1095	BNW	9	2008	M	AD	NA	FP	NA	NA	NA	NA	NA	NA	NA	NA	NA
1096	BNW	9	2008	M	AD	NA	FP	NA	NA	NA	NA	NA	NA	NA	NA	NA
1097	BNW	9	2008	M	AD	NA	FP	NA	NA	NA	NA	NA	NA	NA	NA	NA
1098	BNW	9	2008	M	AD	NA	FP	NA	NA	NA	NA	NA	NA	NA	NA	NA
1099	BNW	9	2008	M	AD	NA	FP	NA	NA	NA	NA	NA	NA	NA	NA	NA
1100	BNW	9	2008	M	AD	NA	FP	NA	NA	NA	NA	NA	NA	NA	NA	NA
1101	BNW	9	2008	M	AD	NA	FP	NA	NA	NA	NA	NA	NA	NA	NA	NA
1102	BNW	9	2008	M	AD	NA	FP	NA	NA	NA	NA	NA	NA	NA	NA	NA
1103	BNW	9	2008	M	AD	NA	FP	NA	NA	NA	NA	NA	NA	NA	NA	NA
1104	BNW	9	2008	M	YE	NA	FP	0	NA	NA	NA	0	NA	NA	NA	NA
1105	BNW	9	2008	M	AD	NA	FP	0	NA	NA	NA	0	NA	NA	NA	NA
1109	GEO	10	2009	M	CA	0.33	S	0	D	0	0	0	0	0	0	NA
1110	BNE	4	2011	F	NA	NA	FP	NA	NA	0	0	NA	NA	NA	NA	NA
1111	BNE	4	2011	F	NA	NA	FP	NA	NA	0	1	NA	NA	NA	NA	NA
1112	BNE	4	2004	F	NA	NA	FP	0	NA	NA	0	NA	NA	NA	NA	NA
1113	BNE	4	2004	F	NA	NA	FP	0	NA	NA	0	NA	NA	NA	NA	NA
1114	BNE	4	2004	F	NA	NA	FP	0	NA	NA	0	NA	NA	NA	NA	NA
1115	BNE	4	2004	F	NA	NA	FP	0	NA	NA	0	NA	NA	NA	NA	NA
1116	BNW	4	2010	NA	AD	NA	FP	0	NA	0	0	0	0	0	0	NA
1117	BNW	4	2010	M	AD	NA	FP	0	NA	0	0	0	0	0	0	NA
1118	BNW	4	2010	M	AD	NA	FP	0	NA	0	0	0	0	0	0	NA
1119	BNW	4	2010	M	AD	NA	FP	0	NA	0	0	0	0	0	0	NA
1120	BNW	4	2010	M	AD	NA	FP	0	NA	0	0	0	1	0	0	NA
1121	BNE	4	2009	F	NA	NA	FP	0	NA	NA	NA	NA	NA	NA	NA	NA
1122	GEO	10	2009	M	CA	0.33	S	0	D	0	0	0	0	0	0	NA
1123	PCH	8	2009	M	AD	NA	FP	0	NA	0	0	0	0	0	0	NA
1124	PCH	8	2009	M	AD	NA	FP	0	NA	0	0	0	0	0	0	NA
1125	PCH	8	2009	M	NA	NA	FP	0	NA	NA	0	0	NA	0	NA	NA
1126	PCH	8	2009	M	AD	NA	FP	0	NA	1	0	0	1	0	0	NA
1127	PCH	8	2009	M	AD	NA	FP	0	NA	1	0	0	1	0	0	NA
1128	PCH	8	2009	M	AD	NA	FP	0	NA	1	0	0	1	0	0	NA
1129	BA	9	2007	F	AD	NA	S	0	0	0	0	0	1	0	0	NA
1130	PCH	9	2009	M	AD	NA	S	0	0	0	0	0	1	0	0	NA
1131	PCH	9	2009	M	AD	NA	FP	0	0	1	0	0	0	0	0	NA
1132	PCH	9	2008	M	AD	NA	S	0	0	0	0	0	1	0	0	NA
1133	BA	9	2007	M	AD	NA	S	0	D	0	0	0	1	0	0	NA
1134	BA	9	2007	M	AD	NA	FP	0	D	0	0	0	0	0	0	NA
1135	BA	9	2007	M	AD	NA	S	0	D	0	0	1	0	0	0	NA
1136	BNW	9	2008	M	AD	NA	FP	0	D	0	0	0	0	0	0	NA
1137	BA	9	2007	F	AD	NA	S	0	D	0	0	0	1	0	0	NA
1138	BA	9	2007	M	AD	NA	S	0	D	0	0	0	1	0	0	NA
1139	BNW	9	2008	M	AD	NA	FP	0	D	0	0	0	0	0	0	NA
1140	BA	9	2007	M	NA	NA	FP	0	D	0	0	0	0	0	0	NA
1141	BA	9	2007	F	AD	NA	S	0	D	0	0	0	1	0	0	NA
1142	BNW	9	2008	M	AD	NA	FP	0	1	0	0	0	1	0	0	NA
1143	BA	9	2007	M	AD	NA	S	0	1	0	0	0	1	0	0	NA
1144	BA	9	2007	F	AD	NA	S	0	1	0	0	0	0	0	0	NA
1145	BA	9	2007	F	AD	NA	FP	0	1	0	0	0	0	0	0	NA
1146	BA	9	2007	M	AD	NA	S	0	1	0	0	0	1	0	0	NA
1147	BA	9	2007	F	AD	NA	S	0	1	0	0	1	1	0	0	NA
1148	GEO	10	2009	F	CA	0.33	S	0	D	0	0	0	0	0	0	NA
1149	BA	9	2007	M	AD	NA	S	0	1	0	0	0	0	0	0	NA
1150	PCH	9	2009	M	AD	NA	FP	0	1	1	0	0	0	0	0	NA
1151	BNW	9	2008	NA	AD	NA	FP	0	1	0	0	0	0	0	0	NA
1152	BA	9	2007	F	AD	NA	S	0	1	0	0	0	0	0	0	NA
1153	BA	9	2007	M	AD	NA	S	0	1	0	0	0	1	0	0	NA
1154	BA	9	2007	F	AD	NA	S	0	1	0	0	1	1	0	0	NA
1155	PCH	9	2008	M	AD	NA	S	0	1	0	0	0	1	0	0	NA
1156	BA	9	2007	M	AD	NA	S	1	1	0	0	0	1	0	0	NA
1157	BA	9	2007	F	AD	NA	S	0	1	0	0	0	0	0	0	NA
1158	BA	9	2007	F	AD	NA	S	0	1	0	0	0	1	0	0	NA
1159	BNW	9	2009	M	NA	NA	FP	0	NA	1	0	0	1	0	0	NA
1160	BNW	9	2008	M	AD	NA	FP	0	NA	0	0	0	1	0	0	NA
1161	BNW	9	2008	M	AD	NA	FP	0	NA	NA	NA	0	NA	NA	NA	NA
1162	BNW	9	2008	M	AD	NA	FP	0	NA	NA	NA	0	NA	NA	NA	NA
1163	BNW	9	2008	M	AD	NA	FP	0	NA	NA	NA	0	NA	NA	NA	NA
1164	BNW	9	2008	M	AD	NA	FP	0	NA	NA	NA	0	NA	NA	NA	NA
1165	GEO	10	2009	F	CA	0.33	S	0	D	0	0	0	0	0	0	NA
1166	GEO	10	2009	M	CA	0.33	S	0	D	0	0	0	0	0	0	NA
1167	GEO	10	2009	M	CA	0.33	S	0	D	0	0	0	0	0	0	NA
1168	DU	10	2015	NA	NA	NA	FP	NA	NA	NA	NA	NA	NA	NA	NA	NA
1169	DU	10	2015	NA	NA	NA	FP	NA	NA	NA	NA	NA	NA	NA	NA	NA
1170	BNW	NA	NA	NA	NA	NA	FP	NA	NA	0	0	1	1	0	0	NA
1171	BNW	NA	NA	NA	NA	NA	FP	NA	NA	NA	0	1	NA	NA	NA	NA
1172	BNW	NA	NA	NA	NA	NA	FP	0	NA	0	0	0	0	0	0	NA
1173	BNW	NA	NA	NA	NA	NA	FP	0	NA	0	0	0	1	0	0	NA
1174	BNW	NA	NA	NA	NA	NA	FP	0	NA	0	0	0	0	0	0	NA

## Sheet: Descriptive
No	Individual serial number
Herd	Caribou herd, abbreviations: Caribou herd abbreviations: Porcupine (PCH), Bluenose West (BNW), Bluenose East (BNE), Dolphin and Union (DU), Bathurst (BA), Beverly and Ahiak (BEAH), Quaminuriaq (QAM), Rivière-aux-Feuilles (R-F), Rivière-George (R-G), Akia-Maniitsoq (AK) and Kangerlussuaq-Sisimiut (KA)
Month	Month of sampling
Year	Year of Sampling
Sex	Sex of caribou
Age	Age as categorised as Adult (AD), Yearling (YE) or Calf (CA) of caribou based on observation or cementum age analysis.
Tage	Age based on cementum age analysis
Med	Sampling medium, serum (S), Filterpaper (FP) or Whole Blood (WB)
Toxo	Serological test results, Negative (0), Positive (1), Doubtful (D), Notavailable (NA) for pathogens : Alphaherpesvirus (Herp), Pestivirus (Pesti), Parainfluenzavirus type 3 (PI3), Neospora caninum (Neo), Brucella suis biovar 4 (Bru), Toxoplama gondii ( Toxo), West Nile Virus (WNV), Bovine respiratory syntical virus (BRSV)
Pesti
PI3
Neo
Bru
Herpes
WNV
BRSV
Erisyp
			Toxo	Pesti	PI3	Neo	Bru	Herpes	WNV	BRSV	Erysip
